# Supplementary material for: YWHAG Deficiency Disrupts the EMT‐Associated Network to Induce Oxidative Cell Death and Prevent Metastasis
Source: Adv Sci (Weinh). 2023 Sep 27;10(31):2301714. doi: 10.1002/advs.202301714 (PMC10625110; doi:10.1002/advs.202301714)
Supplement: Supplementary file 2 — Supporting Information File 1 [file ADVS-10-2301714-s002.xlsx]

## Sheet: DMOG
		DMOG													DMOG + siYWHAG
Inhibitor	Concentration (nM)	0h	4h	8h	12h	16h	20h	24h	28h	32h	36h	40h	44h	48h	0h	4h	8h	12h	16h	20h	24h	28h	32h	36h	40h	44h	48h
R428	14	0.954189	0.964839	1.03449	0.907237	0.877818	0.981989	0.906988	0.888132	1.06162	1.07624	1.11408	1.16323	1.11819	0.868823	0.969657	0.967104	0.946929	0.912484	0.896355	0.896532	0.899104	0.898922	0.904773	0.918696	0.985794	0.936874
Purvalanol B	9	1.14291	1.12767	1.15443	1.06064	0.909345	1.2498	0.993259	1.04276	1.08679	0.94087	1.00994	1.09376	0.810142	0.944033	0.9957	0.994983	0.97006	0.96813	0.956159	0.968271	1.02628	1.04016	1.09641	1.13335	1.17651	1.18006
NVP-BGJ398	10	0.841471	0.838489	0.985149	0.639273	0.835859	0.84793	0.877402	0.802203	0.86282	0.886687	0.879811	1.01548	0.899336	0.910189	0.955621	0.998772	0.957012	0.922537	0.926009	1.01441	1.0108	0.998397	1.00288	1.04892	1.05173	1.0592
Tofacitinib	91	0.940569	0.937464	0.868654	0.843111	0.73345	0.896839	1.00018	0.877379	0.867163	0.883905	1.12909	0.928654	0.74358	0.920177	1.00231	1.01438	0.99873	1.02599	1.02874	1.05954	1.06703	1.07969	1.10612	1.1758	1.16303	1.1275
TAK-715	30	0.980536	0.967906	0.934158	0.853241	0.792412	1.11206	1.13698	1.04289	0.950125	1.08719	1.00717	1.03333	0.919536	0.940984	1.02027	1.03369	1.01055	0.971964	0.967516	0.980463	0.974382	0.971358	0.971486	0.999159	0.984909	1.00535
PP242	8	0.828253	0.777474	0.890322	1.02793	0.901391	0.925033	0.889748	0.852352	0.804663	0.640368	0.656845	0.755296	0.673849	0.83498	0.974625	0.983961	0.996073	1.00948	1.02841	1.03851	1.05286	1.03284	1.0131	1.00354	0.982979	0.962056
GDC-0941	42	0.941107	0.957151	1.16453	0.993009	0.878151	1.04383	0.859541	1.05385	1.01547	1.04373	1.0853	1.13657	0.898692	0.913531	0.978465	0.962818	0.95605	0.94778	0.965703	0.973897	0.971894	0.966978	0.982688	0.994142	1.02866	1.02252
(R)-BI-2536	5	0.820253	0.78826	0.830135	0.91905	0.94587	0.901392	0.916211	0.850094	0.883641	0.923113	0.815878	0.905754	0.861998	1.01425	1.095	1.10258	1.08684	1.05079	1.02677	1.02639	1.03017	1.03275	1.02707	1.03028	1.02963	1.01984
GNF-5837	42	1.38685	1.37571	1.33553	1.3295	1.44449	1.30048	1.24674	1.18437	1.01738	0.954209	0.931134	0.925202	0.8194	0.994893	1.09706	1.08146	1.05888	1.07728	1.06759	1.07621	1.09837	1.09354	1.13807	1.14901	1.16986	1.16325
Axitinib	2	1.13122	1.15623	1.09939	1.19948	1.02615	1.09801	0.874535	0.798817	0.845294	1.00135	1.23881	1.21253	1.2975	0.881772	1.00975	0.985424	1.04213	0.991965	0.983739	0.989781	0.98966	0.990788	0.988672	0.994194	0.98885	1.01311
MK-2461	2.5	1.13108	1.12644	1.07272	0.978308	1.01534	0.994251	1.01659	1.89685	1.40371	1.47735	0.990555	0.992453	0.905724	1.0385	1.13394	1.12481	1.13112	1.10338	1.12759	1.14629	1.19836	1.2359	1.22786	1.25462	1.24212	1.22114
A-674563 HCl	16	1.06287	1.03611	1.08279	1.02803	0.979355	0.998344	1.02507	0.91621	1.00186	0.864757	0.812965	0.75396	0.708073	0.840385	0.942094	0.941924	0.954644	0.956458	0.965732	0.994937	0.998166	0.992634	0.990726	0.999281	0.992655	0.989967
ABT-737	40	1.25299	1.23792	1.02497	1.04109	1.03751	0.871057	1.11874	1.01431	1.06832	1.00641	1.02868	0.986162	0.978032	0.916983	0.985984	0.983236	0.967093	0.957232	0.940831	0.945533	0.947694	0.946668	0.940375	0.958649	0.956114	0.947175
BMS387032 HCl	62	1.08682	1.07595	1.0317	0.960594	0.813655	0.866794	0.9461	0.849672	0.874815	0.884312	0.875444	0.940724	0.880868	0.951877	1.03361	1.02975	1.01718	0.975063	0.95959	0.968422	0.969787	0.980216	0.969219	1.00924	1.04419	1.0795
PD-0173074	25	1.23615	1.24141	1.18555	0.86947	0.950555	0.861915	0.838648	0.904399	0.907511	0.872633	0.911384	0.85408	0.770208	0.930405	1.02919	1.04219	1.01556	1.01735	0.995435	1.01286	1.02036	1.03482	1.03836	1.03093	1.02491	1.04372
CC-401 HCl	50	0.968218	0.949026	0.926935	0.885398	0.821833	0.818866	0.870704	0.89595	0.945791	1.05581	1.14354	1.08224	0.963823	0.889386	0.983497	1.01792	1.04505	1.10637	1.07412	1.10666	1.10483	1.10594	1.12821	1.15632	1.20995	1.17886
AS703026	11	0.910915	0.896518	0.82872	0.854821	0.837226	0.710401	0.731031	0.699537	0.667936	0.711592	0.75638	0.805464	0.806028	0.837396	0.890825	0.911758	0.934586	0.895731	0.892661	0.919652	0.927267	0.962098	0.951994	0.939903	0.96905	0.954336
Rapamycin	1	0.91945	0.899277	0.952037	0.961022	0.933597	0.968949	0.844617	0.822355	0.872258	0.934763	0.89663	1.18944	0.969045	0.919564	1.0247	1.01074	1.01105	0.999195	1.03048	1.04392	1.04411	1.08243	1.0714	1.1031	1.09469	1.13003
IC87114	500	0.914303	0.895906	0.872782	0.85473	0.834266	0.84298	0.864379	0.834125	0.821545	0.852062	0.84939	1.08805	0.842926	0.817386	0.873422	0.884761	0.875579	0.85369	0.866653	0.866798	0.880219	0.877044	0.877128	0.875263	0.87101	0.870208
PF431396	31	0.981769	0.970551	1.06321	0.891874	0.942521	0.900058	0.898388	0.901055	0.968473	0.795215	0.816284	0.745648	0.785937	0.954876	1.00705	1.0292	1.03576	1.0267	1.05616	1.07707	1.10167	1.14689	1.22155	1.25529	1.25632	1.24121
GW441756	2	1.14619	1.13645	1.20166	1.13204	1.10583	1.07696	1.09894	1.1885	1.30005	1.38423	1.60794	1.70082	1.78219	0.897425	0.953848	0.952212	0.941689	0.918587	0.906714	0.911487	0.91325	0.910406	0.909438	0.910111	0.908874	0.908677
Bosutinib	1.2	1.16864	1.15943	1.19411	1.1943	1.06073	1.05233	1.03476	1.07043	1.07344	0.933284	0.924034	0.932187	0.843094	0.934821	0.999072	0.992105	0.973529	0.94001	0.927256	0.932595	0.938644	0.93864	0.946552	0.963287	0.95965	0.957948
Motesanib	6	0.987521	0.981017	1.0109	0.912597	0.870168	0.931334	1.01515	1.05949	1.0272	0.974584	0.970469	0.992332	0.937991	0.880628	0.945644	0.948296	0.933434	0.906157	0.89579	0.90163	0.902441	0.901071	0.909389	0.918909	0.940899	0.958316
MK-2206 2HCl	65	1.21388	1.19226	1.13182	1.02878	1.01363	1.04714	1.02408	1.07272	1.15568	1.11388	1.05237	1.06276	0.929853	0.89971	0.993638	0.989541	1.01712	1.06055	1.0574	1.05505	1.0903	1.07452	1.07699	1.07681	1.07791	1.09057
Imatinib mesylate	600	1.15013	1.13431	1.11794	1.10257	1.09338	1.1122	1.05927	1.09196	1.09263	1.08844	1.12866	1.25773	1.04911	0.911757	0.974261	0.972617	0.949505	0.925977	0.927301	0.941582	0.940063	0.939527	0.960777	0.892667	0.876119	0.8677
PF0477736	0.49	1.34613	1.3257	1.0918	1.03309	0.887022	1.13825	1.04994	0.934103	0.941847	1.1501	1.10258	1.08831	1.02234	0.883971	0.932983	0.920815	0.9023	0.872458	0.853955	0.857639	0.871289	0.861518	0.858618	0.866839	0.884843	0.874656
Quizartinib	4.2	1.37389	1.34962	1.32503	1.27915	1.12362	1.0759	0.975648	0.951061	0.929966	0.929006	0.904309	0.872016	0.76038	0.861778	1.05654	1.05463	1.254	1.19106	1.30174	1.31459	1.32992	1.32978	1.37608	1.3729	1.36854	1.37079
Masatinib	540	1.29336	1.27182	1.28311	1.49819	1.35155	1.25762	1.12533	1.18326	1.23723	1.09503	1.01341	1.19393	0.997235	0.858101	0.930416	1.01705	1.02726	0.985828	0.945924	0.988742	0.98641	0.981817	0.987638	0.984733	1.01868	1.05085
CI-1040	17	1.34416	1.32955	1.21141	1.1597	1.53329	1.50529	1.50711	1.39682	1.23841	1.22128	1.20858	1.14398	1.01447	0.902216	0.999042	0.981037	0.957093	0.94232	0.969456	1.02001	1.06327	1.07575	1.00697	0.991843	0.971512	0.935256
XL388	10	1.16841	1.15281	1.19023	1.19561	1.09825	1.01709	0.993462	0.96037	0.988963	0.953809	0.913852	0.942119	0.857258	0.935614	0.965099	0.9522	0.987985	0.937634	0.968547	1.01668	1.01887	1.0314	1.02728	1.0609	1.04444	1.0632
PIK-75	6	1.12701	1.11269	1.06273	0.969926	0.951024	0.899921	0.879584	0.839174	0.830057	0.772937	0.749225	0.793799	0.642566	0.998081	1.0874	1.10746	1.14319	1.10895	1.08779	1.10294	1.1449	1.14927	1.16595	1.1384	1.14488	1.13184
PLX4032	31	0.918802	0.89781	0.913211	0.867646	0.847151	0.848751	0.85433	0.838888	0.814824	0.789912	0.719564	0.725687	0.656128	0.937385	0.992316	0.989399	0.984924	0.973429	0.969815	1.06246	1.06938	1.05388	1.04612	1.03257	1.01744	0.973124
GDC-046	13.3	1.06685	1.04767	0.904884	0.771034	0.739528	0.731471	0.702191	0.701471	0.703405	0.713181	0.702355	0.724514	0.656332	0.90305	0.999135	0.958316	0.921762	0.927833	0.940001	0.975684	0.9769	0.996903	1.00183	1.01036	1.02702	1.0299
Cabozantinib	14.3	0.879461	0.857033	0.901851	0.728638	0.725583	0.668214	0.584431	0.600459	0.612328	0.592347	0.557424	0.578104	0.557971	0.91844	0.972354	0.955026	0.93261	0.950616	0.931063	0.945287	0.943801	0.937663	0.940362	0.950746	1.01024	1.01947
Ponatinib	6	1.19452	1.17365	1.0852	0.954031	0.910426	0.907299	0.890283	0.801466	0.797805	0.78025	0.762995	0.7822	0.698862	0.913585	0.982736	0.981227	0.962105	0.938356	0.927898	0.934831	0.923226	0.914523	0.902187	0.897964	0.88336	0.869807
LDK378	0.2	1.11173	1.08293	1.29066	0.966917	0.66702	0.742168	0.791753	0.819046	0.808588	0.78422	0.822256	0.882005	0.699808	0.916803	0.983634	0.975887	0.963	0.943368	0.955164	0.965316	0.977683	0.996855	1.00691	1.06804	0.942628	0.910481
GCI1746	2	1.00579	0.982371	1.01692	0.935863	0.799458	0.798144	0.823437	0.800505	0.803681	0.816503	0.78052	0.785553	0.702575	0.957094	1.02174	1.01073	1.00011	0.964289	0.951327	0.952759	0.957715	0.958521	0.952298	0.965412	0.958002	0.950711
CX-4945	1	1.16205	1.14174	1.06625	0.969665	0.918468	0.917486	0.866562	0.822374	0.834667	0.820385	0.806284	0.825561	0.740997	0.95288	1.03348	1.07092	1.04316	1.00797	0.996433	1.00657	1.01029	1.09387	1.07202	1.06711	1.10497	1.09772
SB-216763	35	1.00168	0.983319	0.964022	0.951231	0.867833	0.842572	0.804044	0.757787	0.751957	0.769464	0.763843	0.787227	0.711637	0.921828	0.994483	0.993852	0.96689	0.935605	0.918777	0.924182	0.927172	0.940399	0.933816	0.930712	0.936857	0.983106
AMG-47a	10	1.13109	1.11344	0.898647	0.950174	0.943937	0.961807	0.907533	0.895579	0.794739	0.763644	0.736669	0.764073	0.731069	0.985267	1.04172	1.03902	1.02372	0.987867	0.96847	0.973165	0.970079	0.968939	0.967734	0.962964	0.964389	0.96687
Selumetinib	50	0.9564	0.941882	0.921301	0.843488	0.800023	0.811238	0.850201	0.818376	0.855763	0.86753	0.811267	0.841102	0.738506	0.970012	1.03014	1.02343	1.00391	0.966877	0.950306	0.961523	0.960511	0.981966	0.969635	0.956723	0.943698	0.927311
BX795	15	0.764611	0.758864	0.955535	0.677017	0.771289	0.745695	0.743247	0.77715	0.751872	0.759549	0.826133	0.817723	0.732143	0.924357	0.990268	1.00395	0.984839	0.951942	0.931958	0.944872	0.943569	0.941168	0.938891	0.950936	0.936117	0.938977
PIK-90	60	1.17325	1.15217	0.97153	0.809108	0.856328	0.842802	0.78542	0.802499	0.74946	0.791311	0.767743	0.798003	0.689765	0.998379	1.06934	1.05552	1.03328	1.00385	0.994565	1.00452	1.00281	1.00395	1.00035	0.994727	0.981366	0.985353
GSK429286A	190	1.08328	1.06356	1.04846	0.858928	0.752599	0.785478	0.820389	0.766705	0.735536	0.74892	0.755318	0.778199	0.692188	1.07165	1.197	1.23164	1.22595	1.1866	1.17515	1.22083	1.22233	1.23118	1.23025	1.22819	1.2221	1.21998
Tivozanib	1	0.990486	0.971549	1.06009	0.838354	0.794576	0.867954	0.855762	0.847511	0.799936	0.799082	0.78223	0.773221	0.699125	0.850119	0.937503	0.954757	0.939632	0.930017	0.911397	0.916173	0.927615	0.955223	0.966783	0.966142	0.966202	0.971621
Dasatinib	1	1.19945	1.17504	1.15955	0.906839	0.866824	0.810651	0.830109	0.777017	0.808127	0.793345	0.790372	0.779258	0.660054	0.873484	0.917881	0.913156	0.891931	0.868658	0.869107	0.886591	0.882337	0.886192	0.885788	0.89099	0.895685	0.899034
Regorafenib	46	1.30451	1.27702	1.1757	0.947328	0.891298	0.884674	0.862378	0.828452	0.817054	0.817186	0.797249	0.811249	0.719394	0.872126	0.929891	0.91976	0.900723	0.862562	0.860487	0.866375	0.874488	0.871189	0.881171	0.881426	0.880484	0.8841
S-99	1	1.08102	1.06993	1.02414	1.0588	1.01406	1.00126	0.881735	0.861387	0.886423	0.880211	0.904072	0.90561	0.819782	0.911085	0.957687	1.07353	1.05984	1.05231	1.06275	1.08985	1.10265	1.10366	1.12267	1.14481	1.12855	1.1536
PD173955-Analog1	10	1.06744	1.04328	1.04907	0.943248	0.886143	0.903377	0.800792	0.741542	0.851866	0.820217	0.813254	0.82063	0.728152	0.930429	0.968314	1.00141	0.95504	0.92952	0.921091	0.990634	0.984147	0.986015	0.999408	0.98864	1.01124	1.10207
Gefitinib	30	1.05838	1.03576	0.965029	0.782891	0.759428	0.750162	0.709584	0.71323	0.703968	0.696783	0.695485	0.720732	0.643826	0.954337	1.02172	1.02991	1.00796	0.979435	0.982879	0.99511	0.996768	0.995192	1.0051	1.01187	1.00396	1.01652
Mubritinib	6	0.832514	0.808806	0.917013	0.988147	0.883091	0.866221	0.847369	0.794926	0.778138	0.776943	0.782084	0.853036	0.755638	0.942192	1.00243	0.992268	0.973627	0.938993	0.921302	0.926413	0.923248	0.925856	0.922472	0.954439	0.9418	0.952475
BMS-5	8	0.909922	0.902508	0.916603	0.87673	0.849224	0.813079	0.786362	0.757308	0.755336	0.745703	0.751272	0.768288	0.698136	1.07899	1.1808	1.16851	1.14869	1.12456	1.11814	1.13152	1.13343	1.15094	1.14532	1.1445	1.13462	1.13035
Crizotinib	24	0.87452	0.867137	0.887361	0.98655	0.780988	0.794814	0.795798	0.79055	0.736613	0.705464	0.686539	0.71001	0.631081	0.942658	1.00927	1.03318	1.06131	1.06498	1.03776	1.07285	1.07694	1.07964	1.09494	1.08899	1.09352	1.13617
GSK2606414	3.2	0.955658	0.949	0.953499	0.833466	0.820039	0.769093	0.736452	0.704804	0.703005	0.682195	0.627384	0.653984	0.603851	0.882987	0.937925	0.934962	0.915536	0.889299	0.891986	0.9027	0.902854	0.896867	0.90914	0.915147	0.926836	1.00624
TGX221	50	0.895428	0.886469	0.82253	0.734692	0.787803	0.801783	0.780332	0.79652	0.800083	0.774619	0.757744	0.762906	0.668521	0.826548	0.911718	0.922292	0.899897	0.880026	0.890743	0.89711	0.914673	0.915622	0.905135	0.908004	0.915849	1.02897
BI-D1870	31	0.911074	0.893276	0.997132	0.785981	0.716295	0.682055	0.719539	0.713124	0.708282	0.705115	0.687313	0.697617	0.684939	0.969303	1.04506	1.05556	1.04319	1.05371	1.03609	1.06934	1.08689	1.11817	1.12787	1.17261	1.1705	1.19534
JNJ-38158471	50	1.09198	1.08086	1.07861	1.05621	0.852195	0.844979	0.826445	0.78883	0.80655	0.793821	0.773553	0.816132	0.671625	0.905499	0.998247	1.02694	1.11294	1.08759	1.06632	1.15532	1.15656	1.18414	1.25213	1.28241	1.29124	1.31967
CHIR-258	36	1.1625	1.15251	1.34156	1.32379	1.29589	1.34491	1.41515	1.34259	1.29752	1.27515	1.24015	1.27318	1.14384	0.864241	0.952827	0.965394	0.992604	0.975155	0.963386	0.995624	1.00027	1.02136	1.03723	1.03485	1.03346	1.0352
Sorafenib	90	1.03283	1.03416	1.03542	1.02426	1.08391	1.14838	1.10167	0.977175	0.930134	0.916814	0.897755	0.92459	0.838934	0.980871	1.07119	1.07253	1.04777	1.02691	1.00043	1.00559	1.00114	1.00577	1.01494	1.02629	1.01638	1.03019
CYC116	70	0.983085	1.00608	0.985436	1.06764	1.01555	0.99497	1.0963	1.05304	1.05345	1.03541	1.03053	1.05963	1.09045	0.823167	0.87886	0.92083	0.928236	0.898223	0.893936	0.900121	0.896088	0.897256	0.905489	0.907888	0.909504	1.0022
Alvocidib	40	1.12588	1.07232	0.997739	0.958657	0.913144	0.853634	0.834461	0.887975	0.94423	0.948484	0.974795	1.25474	1.03408	0.897012	0.967109	0.961248	0.940603	0.912423	0.899959	0.906317	0.906015	0.899412	0.909429	0.912434	0.911783	0.923161
Lapatinib	11	1.0824	1.08135	1.04018	1.02331	1.01124	1.01288	0.987666	0.945242	1.10331	1.06703	0.940759	1.0274	0.934081	0.89235	0.95034	0.948239	0.935965	0.906482	0.892719	0.900227	0.901666	0.895075	0.891092	0.901489	0.897639	0.957442
LY2784544	3	0.949724	0.972438	1.12585	1.13126	1.10874	1.11234	1.07664	1.04759	1.1179	1.22858	1.1473	1.0592	0.926307	0.853976	0.918295	0.954686	0.978831	0.939668	0.927775	0.949377	0.955432	0.974318	0.978598	0.97914	0.977234	0.982059
RWJ-67657	200	1.12314	1.11741	1.09796	0.988056	0.855803	0.898989	0.940847	0.826278	0.957176	0.950871	0.938479	0.989973	1.01006	0.862219	0.962958	0.953318	0.946497	0.920514	0.903675	0.908017	0.90473	0.907381	0.903697	0.899296	0.905317	0.914051
PF04217903	5	1.03737	1.0478	0.98593	0.912801	0.927145	0.933692	0.977526	0.965474	0.965641	1.04061	0.936227	0.881637	0.796636	0.860968	0.925996	0.929763	0.925855	0.921336	0.939317	0.971207	0.987489	0.984095	0.975271	0.969455	0.915144	0.898414
AS-252424	33	0.987346	0.999869	0.94908	0.894646	1.01761	1.079	1.06465	1.09886	1.1122	1.13056	1.15479	1.31892	1.04539	0.957623	1.06861	1.09983	1.07777	1.04344	1.04442	1.05896	1.08306	1.08359	1.08084	1.08481	1.09311	1.10626
YM201636 HCl	33	0.994956	1.01195	0.98971	0.954367	0.969287	0.981614	0.982574	0.950132	1.04147	1.03588	0.98877	0.961165	0.860774	0.94453	1.01482	1.01986	1.03896	1.0194	1.01716	1.02118	1.0309	1.03065	1.03639	1.0413	1.05704	1.10734
PF-04708671	160	1.03261	1.04882	1.03571	0.984475	0.986971	1.07002	1.06097	1.04641	1.08999	1.0561	1.13286	1.25317	1.18986	1.04176	1.14456	1.1335	1.12687	1.12944	1.12072	1.12889	1.13031	1.13882	1.14191	1.1763	1.17496	1.17513
SAR131675	235	0.850574	0.884619	1.03831	1.02558	1.01908	1.03458	1.14558	1.09451	1.11722	1.10462	0.988054	0.976238	0.86917	0.990633	1.10156	1.10928	1.09131	1.06703	1.047	1.04544	1.05447	1.05957	1.06559	1.07771	1.07189	1.07748
E7080 (Lenvatinib)	5.2	1.18563	1.17775	1.22663	1.19719	1.16763	1.16713	1.14349	1.15373	1.05805	0.962288	0.932219	0.987341	0.812421	0.923277	1.04105	1.02813	1.06711	1.09663	1.06024	1.08769	1.09788	1.10367	1.09301	1.09806	1.10191	1.09629
SU-6668 (Orantinib)	8	1.08556	1.08312	1.07658	1.02373	1.04177	1.05036	1.05528	1.06467	1.09841	1.06399	1.0377	1.05058	0.937947	0.956263	1.00203	0.993062	0.979177	0.950481	0.961334	0.978265	0.977516	0.983441	0.978357	0.982481	0.978774	0.991558
SNS-314	31	1.12314	1.118	1.11211	1.05918	1.08383	1.14468	1.0954	1.23974	1.213	1.17499	1.27702	1.25969	1.13854	0.916732	1.00117	1.0374	1.02029	0.971588	1.01302	1.04935	1.04215	1.06704	1.06984	1.07539	1.12186	1.16303
AT-7519 HCl	210	0.991872	0.994909	1.01133	0.989746	0.884747	0.905286	1.00434	0.964147	0.95786	0.931565	0.914887	1.01463	0.94008	0.864011	0.949341	0.964051	0.956614	0.928248	0.90314	0.924366	0.921552	0.923254	0.925215	0.935763	0.933938	0.960651
PF-562271	1.5	0.911108	0.932538	0.953083	0.917412	0.947986	0.99159	0.975236	0.938489	0.948331	0.949175	0.906413	1.02951	0.875206	0.956755	1.02436	1.03133	1.01211	0.970638	0.967661	0.976368	0.975425	0.972023	0.983001	0.980657	0.986468	1.05252
Momelotinib	20	1.03283	1.03663	1.0469	1.00274	0.969137	0.982639	1.11957	1.04577	1.02282	0.974617	0.901794	0.925754	0.834309	1.01913	1.11357	1.10133	1.08762	1.05893	1.04237	1.04296	1.0477	1.04517	1.04701	1.07506	1.0763	1.10932
SB202190	100	0.913561	0.950133	0.967097	0.926253	0.924425	0.937251	0.927529	0.907631	0.900265	0.936002	1.06938	0.96474	0.887224	1.02565	1.09449	1.09196	1.07307	1.04142	1.0245	1.02299	1.02247	1.02659	1.02067	1.03955	1.05209	1.06925
Foretinib	1	0.983069	0.998988	0.988533	0.978687	0.97344	0.990033	0.996273	0.963578	0.973256	1.06433	1.02274	1.04624	0.925829	1.10559	1.17626	1.17501	1.15264	1.14115	1.17987	1.21727	1.22931	1.22894	1.22397	1.22546	1.21164	1.20931
BKM120	2	0.899868	0.925222	0.899251	0.946195	0.916133	0.952223	1.01726	1.02809	1.03097	1.0226	0.999393	1.07719	0.956535	0.926932	1.01683	1.05669	1.00351	0.965507	1.03171	1.09877	1.1151	1.11436	1.13246	1.14794	1.14571	1.1698
SMI-4a	17	0.773952	0.801552	0.952334	0.903254	0.877369	0.894912	0.874374	0.850479	0.85438	0.928324	0.926066	1.02921	0.962715	0.955729	1.13924	1.18124	1.20989	1.22731	1.20403	1.23851	1.29267	1.39202	1.43629	1.28632	1.20179	1.16287
R406	41	0.968235	0.995708	1.00952	0.959213	0.940913	0.932741	0.924799	0.985884	0.987977	0.984428	1.03608	1.1057	1.10662	0.994984	1.06297	1.0591	1.03476	1.0015	0.991284	0.994182	0.994201	0.985955	0.986864	0.994472	0.9953	0.99843
Pazopanib	146	0.945097	0.9652	0.949411	0.914894	0.896717	0.904355	0.902999	0.907697	0.950606	0.940796	0.967687	1.05351	1.01834	0.951651	1.01852	1.0151	0.984669	0.97637	0.971291	0.985919	1.00713	1.0369	1.01256	0.995621	0.952656	0.934254
Intedanib	34	0.942363	0.94903	0.959249	0.908071	0.874853	0.86034	0.862096	0.883887	0.892433	0.921478	0.958436	0.958806	0.857073	0.89728	1.05376	1.05129	1.03735	1.00525	1.00581	1.03017	0.998299	0.984099	0.97441	0.970255	0.949631	0.9291
Sunitinib malate	80	0.95008	0.945432	0.93707	0.899325	0.880405	0.9093	0.913585	0.874124	0.864714	0.914061	0.89693	0.922356	0.930626	0.93526	1.00692	1.00388	0.995934	1.01785	1.13035	1.13082	1.13372	1.13968	1.14107	1.15774	1.09546	1.07819
Tozasertib	70	0.868767	0.912171	0.968821	0.939327	0.941326	0.949015	0.997157	1.11548	1.0583	1.28202	1.22763	1.25727	1.08021	1.03774	1.15405	1.14509	1.13931	1.15537	1.15905	1.21555	1.23318	1.24175	1.27158	1.31202	1.31285	1.34734
Palbociclib Isethionate	16	0.902873	0.910933	0.924807	0.873675	0.864374	0.884162	0.957679	0.979229	0.945442	0.954967	0.913972	1.08777	0.949896	1.08538	1.19423	1.23763	1.22063	1.21304	1.20502	1.18817	1.19598	1.18784	1.23006	1.24384	1.23662	1.27512
Brivanib	25	0.820621	0.872864	0.875227	0.834602	0.883995	0.933577	0.927687	0.89791	0.9951	1.04322	1.54208	1.75986	0.841579	1.09191	1.17693	1.19353	1.15134	1.12711	1.14608	1.16659	1.15894	1.17243	1.1692	1.19094	1.20962	1.2661
TG101348	3	0.973252	1.00306	0.970579	0.903398	0.77033	0.762399	0.763588	0.749501	0.743114	0.774416	0.756708	0.713584	0.639605	1.20071	1.28447	1.30136	1.27551	1.22896	1.20432	1.21112	1.21424	1.21221	1.20931	1.20876	1.23182	1.25226
SD169	4	0.901226	0.898748	0.973488	0.952439	0.934924	0.945696	0.92908	0.915197	0.95822	0.984094	1.13177	1.21356	1.05846	1.0522	1.12198	1.14509	1.12935	1.12031	1.10897	1.11479	1.14374	1.15601	1.1633	1.17224	1.19488	1.29589
MPI0479605 HCl	35	0.777347	0.766656	0.848325	0.821815	0.864499	0.90842	0.922005	0.89635	0.910608	0.946777	0.937362	1.07695	0.987066	1.16581	1.27001	1.26947	1.24875	1.21019	1.19384	1.20152	1.20158	1.20976	1.20575	1.22523	1.27463	1.291
GDC-0032	10	0.732884	0.770193	0.761177	0.733181	0.718947	0.764496	0.748223	0.749455	0.745511	0.739354	0.717449	0.889534	0.846417	0.971521	1.04609	1.07411	1.10457	1.07384	1.07857	1.07613	1.07446	1.12203	1.13025	1.12811	1.14121	1.1759
Bisindoylmaleimide X HCl	15	0.819717	0.818952	0.813646	0.776923	0.764074	0.779577	0.80418	0.808842	0.808409	0.810445	0.834067	0.96938	0.807611	0.874465	1.01969	1.02624	1.008	1.00042	0.99886	1.00404	1.00416	1.00172	1.01201	1.01272	1.04238	1.05207
AMG-Tie2-1	1	0.846023	0.88168	0.845026	0.823137	0.806845	0.843847	0.835279	0.812819	0.813221	0.973509	0.845182	0.855002	0.787471	0.818783	1.05415	1.11125	1.14998	1.20496	1.20157	1.21307	1.22266	1.23438	1.23715	1.24996	1.24802	1.28173
Amuvatinib	81	0.904811	0.90105	0.890568	0.832621	0.801354	0.803529	0.791761	0.822255	0.829645	0.808903	0.82738	0.903883	0.776369	0.75338	0.813686	0.813144	0.816567	0.834332	0.8508	0.869418	0.871313	0.870535	0.882432	0.929583	0.926203	0.949192
Linifanib	66	0.810744	0.809052	0.800078	0.794117	0.8182	0.830384	0.838247	0.943676	0.967796	0.924408	0.940749	0.918465	0.779008	0.885918	0.941775	0.946089	0.932004	0.955013	0.970179	0.991766	1.01256	1.02898	1.06102	1.06511	1.05397	1.08328
Tandutinib	100	0.941463	0.946499	0.934828	0.879495	0.881061	0.877749	0.94487	0.928509	0.913025	0.855286	0.852403	0.807105	0.726762	1.04906	1.12684	1.14486	1.12613	1.09463	1.08128	1.08643	1.08459	1.08445	1.08778	1.0988	1.11303	1.14105
GSK269962A	4	1.30586	1.28256	1.24966	1.03787	0.999865	1.00644	0.977879	0.940877	0.908627	0.893417	0.898252	0.935278	0.881767	1.12257	1.22476	1.29906	1.31721	1.30706	1.30125	1.32861	1.33757	1.34377	1.34813	1.35314	1.36148	1.37118
Menadione	20000	1.17007	1.16937	1.19891	1.1854	1.11958	1.10076	1.07304	1.0226	1.01861	1.00746	0.972846	1.00742	0.904296	0.872152	0.888969	0.906651	0.906373	0.910261	0.915307	0.920418	0.926046	0.927017	0.931641	0.94112	0.946686	0.960735
Lenvatinib	5.2	1.1903	1.17864	1.28386	1.14262	1.07513	1.07007	1.03836	0.986045	0.913916	0.853591	0.853706	0.916611	0.823144	0.926903	0.965176	0.988999	0.984195	1.00279	1.01744	1.03966	1.04012	1.04391	1.08059	1.08875	1.15002	1.22688
Quercetin	5400	1.02222	1.02823	1.05073	0.908971	0.897613	0.922579	0.998064	0.979056	0.974707	0.977881	1.007	1.13605	0.914103	0.945076	1.0032	1.0139	1.05751	1.05201	1.0852	1.11417	1.13111	1.15136	1.16944	1.20603	1.23674	1.30714
Phenformin hydrochloride	10000	1.18407	1.17252	1.16121	1.08002	1.08908	1.11402	1.09398	1.05917	1.08068	1.09455	1.17327	1.15189	1.01954	1.09066	1.12164	1.13499	1.18212	1.19347	1.20004	1.20865	1.22606	1.28412	1.31535	1.31099	1.34707	1.35893
Crizotinib	24	1.066	1.08781	1.10573	1.05576	1.04703	1.02807	1.03829	1.09759	1.14834	1.20169	1.13731	1.03574	0.906697	0.70014	0.73573	0.768696	0.801972	0.814225	0.838775	0.839998	0.841956	0.84655	0.857031	0.879423	0.905119	0.928777
KN-93	300	1.14788	1.15205	1.17768	1.07637	0.948396	1.15158	1.15877	1.14387	1.17712	1.07803	1.01551	0.995561	0.920638	0.793038	0.821053	0.829854	0.843948	0.866945	0.889818	0.897228	0.895277	0.907449	0.906203	0.949161	0.975892	1.04328
HTH-01-015	100	1.0622	1.06205	0.993347	0.906786	0.890808	0.931031	0.909796	0.888373	0.880667	0.869246	0.862108	0.943938	0.874184	0.892688	0.899571	0.927928	0.933755	0.936997	0.958373	0.970779	0.984533	1.00118	1.04407	1.08507	1.0972	1.10998
XL-147	36	1.1128	1.0995	1.03867	0.982053	0.963897	0.949153	0.951517	0.923652	0.938551	0.901567	0.812803	0.792794	0.720942	0.873241	0.917956	0.960847	0.958413	0.978648	0.998045	1.00459	1.02028	1.03704	1.05179	1.07516	1.07714	1.14866
Danusertib	79	1.30296	1.29212	1.25617	1.30242	1.08585	1.06062	1.06043	1.00924	1.00899	1.03823	1.04792	1.14339	0.9941	1.01214	1.02209	1.02565	1.03141	1.04229	1.05266	1.05437	1.06968	1.0838	1.10548	1.11796	1.15476	1.16774
GSK-2636771	20	1.23295	1.2168	1.20093	1.1115	1.0646	1.06108	1.05033	1.01222	1.0015	1.0177	1.011	1.04426	0.962639	0.822364	0.879364	0.926382	0.94638	0.956395	0.990237	1.00512	1.02259	1.03579	1.05347	1.08454	1.10254	1.17123
DCC-2618	90	1.17196	1.16598	1.18314	1.14341	1.14001	1.02914	0.954857	0.900829	0.886715	0.854921	0.829524	0.835241	0.750025	0.881684	0.894604	0.898882	0.906733	0.926262	0.928405	0.940006	0.949002	0.9548	0.969546	0.969734	0.985415	0.991906
KX2-391	60	1.03197	1.03914	1.00391	0.961397	1.02934	0.993332	0.930522	0.88829	0.867064	0.856385	0.842045	0.876482	0.770058	0.966692	0.974973	0.986591	0.993512	1.0057	1.01932	1.03079	1.03112	1.06621	1.07722	1.09911	1.2603	1.41732
Temsirolimus	90	1.00361	0.987847	0.952419	0.893349	0.773352	0.821933	0.814129	0.774981	0.769186	0.751272	0.740115	0.754556	0.700989	0.869039	0.90896	1.02927	1.08719	1.10572	1.1933	1.29693	1.29917	1.30685	1.30879	1.31371	1.32844	1.37151
SGX-523	4	1.11268	1.09095	0.917738	0.843534	0.823431	0.793173	0.772504	0.739513	0.734255	0.74339	0.776107	0.772124	0.703456	1.00593	1.02162	1.08084	1.19776	1.24019	1.27113	1.31136	1.3359	1.37133	1.40697	1.4314	1.44704	1.4735
CNX-774	1	1.16249	1.08178	0.958088	0.883699	0.909455	0.925964	0.847255	0.816757	0.832305	0.805484	0.826497	0.829771	0.740739	1.21786	1.25698	1.29265	1.31781	1.34411	1.36358	1.39594	1.41458	1.42317	1.43924	1.45729	1.47341	1.60865
Pexidartinib	160	1.123	1.12007	1.25494	1.13669	1.07728	1.00108	0.963099	0.908544	0.866596	0.815618	0.776981	0.793191	0.700925	0.956504	0.977448	0.988032	0.998369	1.0016	1.02738	1.08923	1.10157	1.06994	1.05615	1.0485	1.04458	1.04136
KN-62	160	1.11271	1.15864	1.03626	0.988522	1.05811	1.17255	1.13705	0.871227	0.831698	0.792037	0.736332	0.752568	0.703986	0.905049	0.926009	0.930659	0.941946	0.949311	0.952712	0.951127	0.953517	0.964528	0.974765	0.983669	0.996107	1.02249
TCS PIM-1 1	50	1.13983	1.08526	0.940968	0.767617	0.724253	0.830341	0.876546	0.838085	0.840914	0.830782	0.817849	0.842254	0.757768	1.05726	1.0859	1.10319	1.19676	1.20022	1.20698	1.21583	1.22784	1.23836	1.25417	1.24683	1.32467	1.35193
AZD-9291	500	1.14756	1.08912	1.02449	0.973689	0.830328	0.861889	0.8816	0.840769	0.867113	0.850372	0.794543	0.82583	0.732746	0.721878	0.75959	0.821359	0.833482	0.842414	0.848255	0.843039	0.851087	0.855752	0.868654	0.933582	1.00325	1.02803
Decernotinib (VX-509)	170	1.02213	1.02412	0.986198	0.934612	0.996422	1.09328	1.12315	1.02325	0.960939	0.940617	0.825373	0.832014	0.758146	1.03284	1.04072	1.04974	1.06699	1.08284	1.07964	1.09852	1.11222	1.11932	1.12635	1.1277	1.13393	1.14918
Fasudil (HA-1077) hydrochloride	1600	1.21091	1.18601	0.902776	0.851393	0.877756	0.941496	1.04671	0.930801	0.829985	0.805076	0.777459	0.791314	0.654259	1.11789	1.13724	1.1931	1.20593	1.20687	1.2192	1.22375	1.22769	1.23102	1.23727	1.24084	1.25237	1.25885
AP26113	0.62	1.20316	1.20864	1.28965	1.16221	1.08827	1.10946	1.04432	0.891495	0.801476	0.861846	0.845774	0.910769	0.839016	1.07654	1.09365	1.10171	1.10712	1.13004	1.14135	1.15213	1.15274	1.15977	1.16919	1.17702	1.18863	1.19658
LJH685	6	1.13298	1.12445	1.15197	0.846155	0.877963	0.904006	0.916701	0.890758	0.966171	0.873599	0.843318	0.847983	0.75539	0.893421	0.898614	0.929533	0.963247	0.98008	0.994115	1.00109	1.01009	1.01971	1.03123	1.04218	1.05063	1.05821
T5601640	10000	1.23657	1.23155	0.942406	0.90626	0.932842	1.02898	1.083	0.910031	0.833944	0.800015	0.743639	0.786938	0.706707	0.909069	0.952251	0.991608	1.01808	1.07574	1.13375	1.16005	1.16922	1.17858	1.21063	1.2305	1.26123	1.36439
Pelitinib	38.5	0.928765	0.9743	0.956208	0.888821	0.963617	1.03131	1.08529	0.95941	0.920415	0.886392	0.86195	0.865626	0.779628	1.00625	1.01411	1.03404	1.0398	1.05248	1.06693	1.08793	1.10025	1.11685	1.13784	1.17254	1.20982	1.24245
BI 2536	0.83	0.931612	0.964335	0.995108	0.960457	0.884576	0.879008	0.881893	0.836978	0.842067	0.829425	0.841352	0.944832	0.730578	0.974632	1.02361	1.04575	1.05305	1.06947	1.07712	1.08506	1.09368	1.10358	1.12391	1.13704	1.16258	1.19332
TSU-68	8	1.14967	1.13168	1.10335	1.03436	1.0799	1.12084	1.00084	0.949386	0.885838	0.88051	0.852285	0.836137	0.738786	0.923303	0.926869	0.928286	0.931898	0.941246	0.951003	0.964713	0.969484	0.973523	0.994553	1.00124	1.0223	1.07665
LY2835219	10	1.06418	1.00959	0.9782	0.900793	0.840437	0.828715	0.797862	0.780865	0.79871	0.785188	0.773921	0.782067	0.70552	0.808535	0.822345	0.833207	0.846445	0.887241	0.918128	0.932569	0.936069	0.944848	0.954405	0.95758	0.964071	0.96884
BIBF 1120	59	1.02739	0.998548	0.965717	0.833559	0.806919	0.783478	0.764642	0.725747	0.715232	0.695187	0.74021	0.775448	0.694926	0.906824	0.941166	0.9788	0.985309	1.00389	1.01838	1.03032	1.04079	1.06469	1.08011	1.08783	1.1065	1.1623
VE822	19	1.17279	1.17223	0.900415	0.847567	0.91426	1.04475	1.12521	0.889115	0.780504	0.766376	0.752512	0.777929	0.699411	0.852952	0.923101	0.943884	0.955484	0.986507	1.00688	1.03692	1.0436	1.05216	1.05832	1.06368	1.07018	1.08221
WH-4-023	6	1.11225	1.07935	1.04727	1.05822	1.22852	1.17101	1.05387	0.937418	0.845137	0.813291	0.787659	0.758291	0.69137	0.868695	0.876116	0.889415	0.894833	0.909537	0.914115	0.920596	0.923459	0.925918	0.936191	0.942442	0.963733	0.976458
LY2090314	1.5	0.993467	0.951868	0.914203	0.86277	0.861609	0.892395	0.991714	0.900723	0.766394	0.757233	0.738416	0.792176	0.713875	0.788251	0.796451	0.803761	0.814221	0.815702	0.818557	0.820151	0.824894	0.830294	0.83427	0.841048	0.851149	0.853992
LY2584702 tosylate	4	0.927085	0.904402	0.841137	0.827956	0.81866	0.850793	0.865659	0.902292	0.89055	0.89439	0.878296	0.842441	0.731768	0.776092	0.830896	0.83674	0.867555	0.90812	0.916935	0.92946	0.930584	0.943007	0.956631	0.964485	0.978852	0.987598
ZM 306416	0.33	1.12974	1.14517	1.17787	1.05539	0.91787	0.896527	0.873565	0.846714	0.828506	0.736143	0.750145	0.76475	0.735234	0.843209	0.868958	0.872844	0.873433	0.884197	0.892211	0.894573	0.900572	0.903317	0.907635	0.914168	0.927308	0.935897
CHMFL-BMX-078	11	0.855932	0.885137	0.871214	0.861288	0.867902	0.941817	0.916762	0.819914	0.805807	0.753163	0.727151	0.75511	0.682881	1.02451	1.03901	1.07279	1.09788	1.11476	1.12884	1.13114	1.1512	1.16892	1.19223	1.22249	1.23898	1.2593
Solamargine	2000	0.899467	0.900079	0.867019	0.899526	0.917608	1.03043	0.983239	0.980196	1.01657	0.882572	0.87114	0.849607	0.767544	0.91277	0.921333	0.93339	0.948371	0.970447	0.981178	1.00024	1.02151	1.0356	1.04708	1.0492	1.05208	1.09071
Tozasertib	0.6	0.765809	0.779584	0.834852	0.795308	0.763768	0.761779	0.79826	0.757512	0.748426	0.777612	0.735184	0.73949	0.630195	0.917867	0.923979	0.933412	0.956073	0.975827	1.00425	1.04067	1.08141	1.12166	1.1636	1.20868	1.23521	1.24224
Canertinib (CI-1033)	9	1.17246	1.16314	1.22865	1.0493	1.01332	1.03327	0.987644	0.928944	0.887704	0.804179	0.770429	0.7854	0.699858	0.782755	0.788904	0.797543	0.805758	0.814824	0.822603	0.826537	0.833278	0.846903	0.852598	0.860456	0.864425	0.867165
EHop-016	1100	0.810745	0.831669	0.84214	0.848032	0.861631	0.903314	0.84013	0.804537	0.697113	0.664217	0.660665	0.690481	0.63832	0.998014	1.04234	1.10918	1.16167	1.10251	1.0666	0.977073	0.964366	0.887392	0.84678	0.751903	0.706155	0.655634
Cediranib	5	0.760892	0.779845	0.946879	0.859383	0.861047	0.933474	0.962475	0.94774	0.931769	0.930876	0.87507	0.865898	0.722656	0.879726	0.896857	0.90559	0.922539	0.936412	0.958249	0.968061	1.0049	1.03491	1.04768	1.05903	1.08691	1.11751
Binimetinib (MEK162, ARRY-162, ARRY-4381)	12	0.989091	0.986939	1.0711	1.0278	1.0944	1.00307	0.986474	0.910426	0.892911	0.878703	0.84206	0.874351	0.793285	0.792592	0.862211	0.871009	0.880234	0.894854	0.909665	0.927175	0.933193	0.945958	0.946794	0.962855	1.0284	1.03416
AZD-5438	20	0.903413	0.917204	0.88781	0.900286	0.866215	0.928161	0.92306	0.92368	0.917716	0.872919	0.857578	0.881977	0.800596	0.933814	0.950599	0.965631	0.970284	0.979818	0.983336	0.995517	1.0203	1.02571	1.02723	1.05029	1.06445	1.07565
PP121	60	0.853297	0.871227	0.897013	0.955563	1.11958	1.26706	1.07201	1.02621	0.97762	0.979354	0.923	0.919803	0.865281	0.762782	0.775276	0.78738	0.801861	0.809749	0.81915	0.827769	0.8338	0.837667	0.845069	0.85484	0.868409	0.896401
CID755673	182	1.12073	1.14893	1.16789	1.1428	1.18655	1.16955	1.23548	1.14257	1.08296	1.06468	1.00245	1.0128	0.926246	0.691124	0.732848	0.746494	0.750644	0.765747	0.7722	0.789822	0.803729	0.810592	0.825146	0.843978	0.85718	0.866547
AZD1208	20	1.01894	1.043	1.07699	1.041	1.00982	1.0191	1.00178	0.956926	0.945165	0.941459	0.934787	1.02435	0.887298	0.801333	0.827465	0.851866	0.861994	0.871682	0.890802	0.919929	0.926751	0.939075	0.951777	0.982649	1.01057	1.03253
LY2109761	300	0.944199	0.973025	1.06263	1.06448	1.06033	1.08841	1.08836	1.00227	0.984483	0.961139	0.932858	0.951999	0.855789	0.828733	0.851946	0.868806	0.893847	0.901264	0.941265	0.971043	0.984284	1.02351	1.06215	1.07241	1.08892	1.10594
PF-6260933	160	1.06787	1.0622	0.873602	0.897629	0.869725	0.882603	1.01297	0.999479	0.929893	0.894497	0.870797	0.892959	0.808228	0.937861	0.974166	1.0543	1.08171	1.1418	1.17	1.25348	1.29096	1.30333	1.32765	1.35911	1.37496	1.45629
S-Ruxolitinib (INCB018424)	3.3	0.943418	0.957988	0.915829	0.901008	0.882545	0.938331	0.91798	0.867683	0.850443	0.873793	0.862795	0.903474	0.889035	1.00295	1.01605	1.04255	1.05358	1.06752	1.08162	1.10179	1.12122	1.14734	1.16291	1.18441	1.20634	1.23473
CGI1746	1.9	0.945739	0.933462	0.902237	0.883714	0.915981	0.965815	0.954825	0.956387	0.907956	0.871673	0.835578	0.832849	0.752635	1.00942	1.04873	1.07261	1.15296	1.21057	1.26919	1.33348	1.31293	1.29563	1.2682	1.24176	1.20231	1.19287
CC-292 (AVL-292)	0.5	0.989091	1.02348	0.995924	0.896925	0.917229	1.02077	1.00266	0.963173	0.962507	0.953658	0.921108	0.945457	0.823605	0.844467	0.881663	0.921917	0.94077	0.943401	0.949887	0.952831	0.962434	0.969958	0.973449	0.987373	1.00122	1.02067
Baricitinib	5.9	1.03292	1.03404	1.1649	1.13292	1.08563	1.05403	1.04624	1.00807	1.04454	1.19668	1.18699	1.3597	1.05713	0.861613	0.872979	0.901941	0.913804	0.937034	0.957008	0.967296	0.978017	0.984483	1.00573	1.0231	1.06276	1.11113
BMS-754807	1.8	0.913949	0.918176	0.93816	0.875502	0.844437	0.894881	0.910995	0.906287	0.944544	0.900141	0.888247	0.865929	0.769174	0.876101	0.963419	0.996561	1.06021	1.10819	1.13659	1.15731	1.18191	1.1843	1.19607	1.22668	1.25665	1.27827
AT9283	1.2	1.02978	1.01982	0.882342	0.92186	0.910836	0.921975	0.928927	0.894972	0.882759	0.87801	0.866444	0.884099	0.800325	0.863304	0.893581	0.910042	0.939765	0.978933	1.0041	1.02543	1.03108	1.03976	1.04234	1.05699	1.07053	1.09211
R788 (Fostamatinib) Disodium	41	0.945672	0.923944	0.977461	0.912331	0.914269	0.932169	0.985054	0.931061	0.84592	0.810232	0.785053	0.791139	0.727638	0.789893	0.812936	0.816682	0.831455	0.842082	0.849807	0.858228	0.867396	0.905098	0.915702	0.944157	0.956626	0.986088
DCC-2036 (Rebastinib)	4	1.03436	1.00203	0.947072	0.907094	0.861867	0.86214	0.846051	0.778686	0.771319	0.767664	0.745373	0.817245	0.774238	0.802367	0.831941	0.847294	0.861087	0.877882	0.885119	0.896496	0.907128	0.924181	0.932729	0.938767	0.951766	0.988291
AZD1152-HQPA	0.37	1.02214	1.03609	1.03818	1.05262	1.05342	1.0153	0.985156	0.947903	0.925842	0.9059	0.890228	0.912534	0.820853	0.900892	0.923306	0.931281	0.955449	0.993592	1.02631	1.08302	1.09103	1.09568	1.10337	1.11062	1.1184	1.1256
AZD4547	1.8	0.98542	1.00641	1.05517	1.02301	1.03043	1.06577	1.04766	1.05298	1.09672	0.992981	0.982292	0.983639	0.828553	0.925907	0.929922	0.932915	0.936176	0.938211	0.944857	0.953297	0.95871	0.962988	0.964635	0.971484	0.978684	0.988426
ASP 3026	3.5	0.984967	0.965044	0.933799	0.865135	0.876994	0.874092	0.925678	0.84366	0.803709	0.766904	0.743277	0.736656	0.724012	0.821299	0.829668	0.836801	0.861569	0.889798	0.906869	0.914666	0.926246	0.933846	0.935943	0.936675	0.945447	0.952317
SB-242235	1000	1.06417	1.05473	1.08493	1.02499	1.07262	1.09193	0.995261	0.932143	0.914671	0.887934	0.758037	0.811546	0.714384	0.881076	0.911919	0.92974	0.938595	0.9681	1.02248	1.0411	1.04419	1.05231	1.0568	1.06087	1.07198	1.08942
TAK-659 (Hydrochloride)	3.2	0.823752	0.876104	0.930011	0.873464	0.855449	0.853623	0.859238	0.880437	0.827559	0.82618	0.810782	0.82845	0.703896	0.930375	0.958361	0.980311	0.985228	1.0185	1.05241	1.08356	1.10048	1.10337	1.1286	1.15534	1.16797	1.17957
AZD-3463	0.75	0.928356	0.968215	0.955089	0.898853	0.887744	0.894969	1.03901	0.926119	0.820034	0.807319	0.800011	0.815087	0.781066	0.975471	1.12082	1.16149	1.20931	1.23512	1.26813	1.34106	1.36862	1.37607	1.39137	1.39989	1.41412	1.43042
BGJ398 (NVP-BGJ398)	1.4	0.886695	0.920487	0.928507	0.894308	0.85248	0.871581	0.947636	1.02978	0.933588	0.924005	0.833812	0.858947	0.732618	0.887657	0.933276	0.937794	0.949268	0.96117	0.966691	0.97673	0.994367	0.994697	1.01038	1.02916	1.03611	1.04517
IPI-145	50	0.899749	0.911696	0.898998	0.871018	0.887422	0.898558	0.891094	0.885525	0.988967	0.825589	0.798056	0.807989	0.734341	0.893746	0.916421	0.943577	0.954009	0.970211	0.9787	0.980918	0.984382	0.995006	1.01913	1.02848	1.03502	1.04492
CH5183284 (Debio-1347)	22	1.01354	0.997817	0.995381	0.954714	1.00819	0.89752	0.875037	0.83247	0.829504	0.821193	0.732754	0.778885	0.735935	0.820547	0.84247	0.856306	0.867783	0.89495	0.941176	0.94987	1.00604	0.978929	0.956949	0.949433	0.925321	0.916975
Ro 31-8220 Mesylate	26	0.932412	0.972147	0.998411	1.13687	1.29434	1.28517	1.14245	1.09452	0.966743	0.886846	0.890442	0.864112	0.798264	0.945571	0.99306	1.03231	1.04699	1.07262	1.07946	1.08352	1.10793	1.1165	1.1296	1.13618	1.1602	1.17153
PF-06463922	0.7	1.17599	1.16758	1.0314	0.972862	0.950447	0.962677	0.941357	0.906359	0.894757	0.893278	0.905869	0.99699	0.901645	0.723306	0.763877	0.773467	0.78238	0.797094	0.809168	0.8193	0.845662	0.882718	0.902465	0.941807	0.987322	1.00818
TWS119	30	1.15468	1.13805	1.11454	1.02314	1.0046	1.05331	1.02995	1.00626	1.03227	0.935947	0.88164	0.875808	0.732792	1.13359	1.1697	1.18842	1.22221	1.23038	1.25806	1.28009	1.29409	1.30159	1.3293	1.33384	1.37802	1.39957
Tivantinib (ARQ 197)	355	1.14296	1.12693	1.08215	1.02852	1.00156	0.998909	1.03317	0.965256	0.96226	0.92975	0.905636	0.925397	0.827411	0.825266	0.83029	0.845782	0.859023	0.904281	0.888288	0.863024	0.862886	0.824903	0.811882	0.801633	0.78389	0.777152
PKC-412 (Midostaurin)	50	0.868421	0.862911	0.844851	0.785849	0.847629	0.949341	0.951466	0.914063	0.895446	0.885425	0.92966	0.971256	0.866965	0.88715	0.900897	0.919564	0.912864	0.894977	0.883251	0.863683	0.841584	0.82631	0.825051	0.810196	0.800682	0.838673
Rigosertib (ON-01910)	9	0.977317	1.01654	1.05919	1.03757	1.00988	1.01221	0.986759	0.949086	1.0257	0.991778	0.960916	0.820962	0.806924	0.857789	0.88716	0.926205	0.946808	0.970451	0.976774	0.98702	0.999754	1.00832	1.02256	1.03043	1.05835	1.07565
Vatalanib (PTK787) dihydrochloride	37	0.958952	0.981333	0.930644	0.925285	0.899459	0.917761	0.88669	0.941609	1.03707	0.98047	0.943687	1.01068	0.942088	0.93075	0.956057	0.966867	1.00432	0.99717	1.04162	1.04797	1.05331	1.06393	1.07625	1.09755	1.11574	1.15148
Pacritinib (SB1518)	23	1.01889	1.04742	1.22857	1.07218	1.17295	1.27161	1.32786	1.39303	1.42049	1.40568	1.35024	1.31892	1.22618	0.999218	1.01431	1.0236	1.02902	1.03819	1.04929	1.06276	1.09022	1.09329	1.07119	1.05902	1.04351	1.03461
Azd6738	1	1.11163	1.15662	0.948321	0.739957	0.818925	0.815186	0.829285	0.773566	0.781764	0.855742	0.87295	0.974604	0.856991	1.04903	1.0612	1.08287	1.0912	1.13171	1.15464	1.18581	1.19896	1.20457	1.23045	1.23851	1.24725	1.29281
LEE011	300	0.886346	0.898467	1.01409	0.976678	0.97019	0.967768	0.950918	1.1015	1.25568	1.05376	0.953362	0.940019	0.847713	0.891472	0.97732	1.05047	1.12995	1.15099	1.16281	1.17922	1.18599	1.20255	1.2276	1.23526	1.24995	1.26627
DCA	20000	0.899012	0.904296	0.833151	0.859083	0.893213	0.893376	0.886456	0.853175	0.866564	0.868951	1.0165	1.05579	0.914785	0.917688	0.944532	1.02342	1.07087	1.1483	1.15112	1.16814	1.1786	1.22479	1.23294	1.20314	1.18385	1.15499
ZSTK474	37	0.948319	0.94534	0.927382	0.925493	0.94452	1.03579	0.91707	0.861482	0.849964	0.828408	0.806117	0.83176	0.765868	0.872315	0.91837	0.943018	0.949954	0.960098	0.976477	1.02268	1.03384	1.05829	1.07188	1.07504	1.08666	1.10747
Acalabrutinib	5	1.06741	1.06097	1.02546	0.876154	0.864381	0.884988	0.898059	0.86148	0.849028	0.844285	0.863183	0.936665	1.04616	0.921683	0.947166	0.961865	0.982239	0.987594	1.02062	1.02833	1.03604	1.04031	1.05218	1.06305	1.0997	1.1172
Picropodophyllin (PPP)	1	0.769735	0.766982	0.766261	0.870632	0.88904	1.03564	1.01718	0.972255	0.97509	0.880822	0.791279	0.789949	0.693904	0.862184	0.84206	0.845476	0.840974	0.837129	0.835183	0.834067	0.830913	0.827528	0.825983	0.82061	0.820358	0.816573
Entrectinib	1.6	1.04569	1.04645	1.01282	0.974573	0.946458	0.946328	0.97546	0.996339	0.968771	0.918685	0.882966	0.886742	0.797204	0.915353	0.930091	0.935525	0.936356	0.939424	0.946811	0.954126	0.954377	0.944421	0.938177	0.934757	0.926929	0.925167
S49076	50	0.973701	1.01314	0.982851	0.945706	0.926915	0.945997	0.999275	0.953065	0.887721	0.872222	0.858969	0.942685	0.877824	0.970132	0.976776	0.988344	0.992924	1.00558	1.01625	1.03086	1.05149	1.06647	1.07683	1.09741	1.10328	1.13103
Staurosporine	73	1.24398	1.2064	1.20974	1.08004	1.06445	1.0701	1.15374	1.14289	1.19413	1.09049	0.880684	0.893864	0.777056	1.15097	1.17466	1.2045	1.25373	1.26038	1.28075	1.309	1.35429	1.2881	1.26777	1.24508	1.23396	1.22314
Volasertib (BI 6727)	1	1.06461	1.09932	1.05906	0.993538	1.04572	1.06897	1.04057	1.03031	1.04025	0.977249	0.942657	0.915448	0.786579	0.851521	0.856875	0.859321	0.863377	0.872489	0.872042	0.873372	0.864804	0.85699	0.851089	0.838549	0.809035	0.79178
Dovitinib	10	0.91389	0.90883	1.00764	0.957254	0.92425	0.922334	0.950611	0.920338	0.937931	0.935324	0.905273	0.895788	0.808554	0.929581	0.950784	0.929003	0.896575	0.890746	0.89005	0.881035	0.882324	0.879974	0.875215	0.868056	0.860337	0.854364
MLN2480	40	0.932097	0.965613	0.953109	0.901629	0.893376	1.01459	1.03106	1.04792	1.10642	1.13231	1.03077	1.05255	0.968988	0.872438	0.968406	1.00579	1.05142	1.0974	1.10763	1.14947	1.17092	1.09482	1.01989	0.958213	0.910051	0.887995
AZD8931 (Sapitinib)	4	1.36334	1.36285	1.29665	1.22806	1.24737	1.402	1.29947	1.11493	1.08151	1.00343	0.955331	0.892	0.813377	0.945763	0.944038	0.939239	0.935882	0.933189	0.927463	0.927007	0.921871	0.917867	0.911179	0.905091	0.896684	0.889761
OSI-906 (Linsitinib)	75	0.957723	1.02476	1.03321	0.981817	0.957621	0.981489	0.961921	0.943496	0.946177	0.954742	0.929444	0.915899	0.812423	0.949357	0.952839	0.959767	0.966663	0.972723	0.974185	0.977959	0.985197	0.996643	1.0096	1.02369	1.05018	1.08539
LY2603618	50	1.03638	1.03102	1.02913	0.963625	0.939923	0.96798	0.991355	0.937941	0.950863	0.948755	0.954678	0.995372	0.915375	0.923307	0.935608	0.924533	0.916833	0.910023	0.909427	0.908964	0.903475	0.898656	0.894824	0.883897	0.86406	0.858509
CC-223	16	0.931609	0.773663	0.947267	0.857614	0.907818	0.960856	1.01225	0.98103	0.964671	1.0136	0.922535	0.934316	0.823897	0.899805	0.90417	0.909748	0.917125	0.926223	0.931921	0.935687	0.945089	0.962501	0.97474	0.98813	0.993388	1.01008
AZD7762	5	0.976417	1.01933	0.984342	0.938907	0.965913	0.960312	1.01226	0.958047	0.880067	0.830141	0.794757	0.846711	0.784264	0.97953	0.988728	0.988109	0.987857	0.985928	0.983457	0.982592	0.982251	0.981322	0.980772	0.976898	0.975077	0.966892
ML281	14	1.02156	1.01518	1.01292	0.95819	0.974842	1.04154	1.11519	0.919298	0.857436	0.838498	0.816068	0.809931	0.734072	0.925915	0.92896	0.930948	0.931293	0.932283	0.932859	0.9343	0.939885	0.944918	0.949724	0.966111	0.967271	0.969869
H 89 dihydrochloride	48	1.1399	1.12887	1.00353	0.949905	0.937969	0.925851	1.09239	1.06195	1.03975	0.92381	0.919539	0.857694	0.785144	1.02948	1.01077	0.997206	0.959891	0.95789	0.924523	0.916368	0.913636	0.910351	0.908968	0.916684	0.916942	0.921763
Enzastaurin	6	0.94603	0.967841	0.965268	0.907623	0.891079	0.952644	0.948795	0.916841	0.874469	0.847907	0.833975	0.855307	0.766689	0.976782	1.0004	1.00106	1.01525	1.00768	1.00207	1.00184	0.995669	0.990205	0.986721	0.981449	0.973412	0.973379
AZD0156	26	0.968002	0.961505	0.867863	0.792984	0.768242	0.862929	0.857168	0.820251	0.817095	0.829278	0.879775	0.88386	0.930595	0.976989	0.972961	0.998229	0.979734	0.96139	0.942651	0.933097	0.931643	0.923243	0.916479	0.884466	0.883807	0.866718
SU6656	280	0.942675	0.94151	0.957363	0.960838	1.02962	1.05276	1.07114	1.00732	0.986256	0.970048	0.955292	0.973162	0.84872	0.964623	1.01064	0.973145	0.96274	0.946982	0.941164	0.933738	0.931208	0.925649	0.904739	0.892749	0.88119	0.880236
PIM1/2 Kinase Inhibitor VI	4800	0.931188	0.937783	0.908672	0.884555	0.885306	0.936568	0.975305	0.910342	0.889832	0.891579	0.904375	0.937909	0.882065	0.954018	0.997722	0.989743	0.974218	0.949302	0.918318	0.910686	0.890121	0.877557	0.85239	0.84753	0.83824	0.837611

## Sheet: TGFB1
		TGFB1													TGFB1 + siYWHAG
Inhibitor	Concentration (nM)	0h	4h	8h	12h	16h	20h	24h	28h	32h	36h	40h	44h	48h	0h	4h	8h	12h	16h	20h	24h	28h	32h	36h	40h	44h	48h
R428	14	1.18147	1.15943	1.09832	0.866612	0.792917	1.11782	0.997307	0.812347	0.961166	0.838111	0.776819	0.872959	0.73337	1.02362	1.00227	0.963498	0.962109	0.983368	1.03003	1.10052	1.01519	0.972085	0.932039	0.886529	0.819007	0.745683
Purvalanol B	9	0.936441	0.932239	0.898976	0.839393	0.808501	0.800517	0.787838	0.749914	0.744399	0.794842	0.779193	0.775319	0.698442	0.982715	0.944662	0.901153	0.891407	0.913553	0.936047	0.944213	0.896884	0.864808	0.85418	0.829545	0.798382	0.748303
NVP-BGJ398	10	1.06178	1.03764	1.02555	1.01256	0.914334	0.855011	0.848581	0.859498	0.920164	0.896622	0.881439	0.872335	0.785883	0.94641	0.913977	0.876501	0.878958	0.903023	0.922463	0.927894	0.913556	0.911273	0.916873	0.913656	0.899037	0.861412
Tofacitinib	91	1.00393	0.955001	1.02152	0.911814	0.947823	1.00306	1.09851	1.03015	1.00657	1.07428	0.946307	0.954751	0.802784	1.01532	0.999641	0.985339	0.997857	0.999166	1.00253	1.01604	1.01911	0.993009	0.968443	0.927331	0.885086	0.825592
TAK-715	30	0.968136	0.961023	0.940512	0.880055	0.890312	0.880574	0.872883	0.849017	0.847797	0.847469	0.860829	0.971189	0.919235	1.00512	0.973248	0.960863	0.95928	0.960956	0.929547	0.893854	0.860188	0.85569	0.844053	0.808117	0.770395	0.705424
PP242	8	1.1234	1.09497	1.01121	0.961561	0.861215	0.763034	0.756468	0.731628	0.730707	0.734636	0.813938	0.991884	0.672135	1.07759	1.09433	1.08171	1.07151	1.16977	1.19334	1.23107	1.17392	1.08877	1.06121	0.989761	0.907516	0.850663
GDC-0941	42	0.945992	0.901298	0.945942	0.916323	0.88733	0.88624	0.881249	0.869876	0.914204	0.880608	0.844318	0.864054	0.740772	0.936042	0.930152	0.886709	0.87812	0.87496	0.876662	0.874959	0.854433	0.836247	0.819984	0.795915	0.766939	0.716201
(R)-BI-2536	5	0.967728	0.969686	0.935945	0.829468	0.769061	0.861084	0.865278	0.879927	0.857311	0.843252	0.825236	0.891902	0.796533	0.929986	0.91902	0.884397	0.873984	0.900754	0.916124	0.919801	0.933334	0.988635	0.94507	0.886482	0.795484	0.746067
GNF-5837	42	1.17599	1.15853	1.04703	1.01928	0.990026	0.974054	0.855493	0.932427	0.946847	0.947778	0.996574	0.98659	0.964073	0.966533	0.926012	0.886651	0.881335	0.897023	0.942557	0.945196	0.920402	0.891107	0.856484	0.819798	0.742547	0.689288
Axitinib	2	0.945954	0.970912	0.981533	0.933105	0.94635	0.952982	0.939036	0.903203	0.874426	0.856897	0.836606	0.843488	0.742693	0.958015	0.937112	0.9441	0.976147	0.97905	1.05534	1.0787	0.968162	0.927283	0.878196	0.823961	0.799992	0.744532
MK-2461	2.5	0.955042	0.963921	0.939776	0.899519	0.882118	0.899499	0.890304	0.951497	1.02343	0.975	0.951549	0.964539	0.836021	0.965713	0.935454	0.878112	0.856826	0.845715	0.842881	0.83289	0.81454	0.808086	0.802976	0.780435	0.755847	0.712787
A-674563 HCl	16	0.922998	0.932158	0.886584	0.922533	0.879675	0.898147	0.922572	0.869229	1.00596	1.01734	1.12132	1.19556	1.18291	0.978437	0.94644	0.911326	0.900448	0.899789	0.928418	0.936565	0.937833	0.911221	0.890653	0.8617	0.827779	0.771028
ABT-737	40	0.901275	0.911699	0.906108	0.829733	0.819572	0.827165	0.857802	0.864873	0.882749	0.896099	1.1002	1.08543	0.918388	0.980268	0.947851	0.903348	0.908165	0.906286	0.908666	0.90363	0.892473	0.891276	0.891748	0.879851	0.859503	0.814053
BMS387032 HCl	62	1.15294	1.14873	1.11663	1.02592	1.00822	1.00359	0.967495	0.895023	0.886998	0.901305	0.896482	0.972222	0.808448	1.1848	1.21116	1.17132	1.15976	1.1631	1.16909	1.1614	1.16679	1.20168	1.20285	1.1859	1.15945	1.11142
PD-0173074	25	0.886622	0.812544	0.905655	0.876426	0.8501	0.834527	0.852007	0.844229	0.824828	0.839441	0.840813	0.899383	0.729101	0.902655	0.902623	0.864642	0.851868	0.880361	0.910311	0.967949	0.955497	0.954148	0.952733	0.934135	0.914927	0.864938
CC-401 HCl	50	0.936648	0.91164	0.894593	0.885992	0.863946	0.890458	0.827896	0.869749	0.859035	0.857248	0.848205	0.890745	0.778321	0.925853	0.910526	0.898339	1.01421	1.02711	1.05739	1.08078	1.09596	1.09667	1.11938	1.10732	1.12311	1.06907
AS703026	11	0.942968	0.873186	0.879131	0.840984	0.846297	0.899063	0.88573	0.857105	0.849119	0.867148	0.91344	0.987663	0.94705	0.927601	0.884227	0.850954	0.843253	0.843573	0.850765	0.855994	0.848499	0.847322	0.845475	0.844425	0.830821	0.812915
Rapamycin	1	0.945135	0.950006	0.965013	0.911831	0.945578	0.938352	0.946776	0.935117	0.919496	0.926333	0.986829	0.996763	0.912731	0.953601	0.918342	0.875681	0.863502	0.869194	0.872441	0.873328	0.868895	0.868283	0.875457	0.855958	0.848001	0.817958
IC87114	500	1.12429	1.11711	1.04642	0.996341	0.964184	1.00071	0.953453	0.867381	0.850147	0.852692	0.838463	0.870073	0.804837	0.976687	0.949208	0.909718	0.910296	0.917001	0.969559	1.00392	0.993863	1.00335	1.00385	0.990459	0.974349	0.933751
PF431396	31	0.951875	0.935741	0.913507	0.874966	0.877404	0.886499	0.895858	0.92331	0.942274	0.973066	1.01558	1.05684	0.919274	0.863545	0.849703	0.868499	0.870464	0.874447	0.922014	0.918295	0.902052	0.90865	0.937072	0.883848	0.862641	0.78885
GW441756	2	1.13679	1.14872	1.13093	1.07376	1.00616	1.00978	1.06159	1.06036	1.02231	1.005	0.958937	0.977486	0.870644	1.01264	0.939782	0.882949	0.859843	0.850592	0.846595	0.831992	0.814061	0.800647	0.792473	0.769828	0.742872	0.698053
Bosutinib	1.2	0.986552	1.00799	0.958714	0.857957	0.857526	0.86598	0.882584	0.897143	0.893999	0.906896	0.882013	0.929384	0.766338	0.967226	0.96813	0.976042	0.981475	0.979221	0.998329	1.00198	0.993086	0.99866	1.01213	0.993441	0.991146	0.950696
Motesanib	6	1.01734	1.04708	0.982938	0.931646	0.908663	0.897693	0.898558	0.906826	0.915247	0.933336	0.927142	0.994515	0.914518	0.965891	0.924726	0.882347	0.872258	0.867197	0.877331	0.867915	0.850181	0.845133	0.842482	0.840635	0.801149	0.754134
Imatinib mesylate	600	1.00215	1.00103	0.963897	0.913342	0.897005	0.907497	0.895495	0.881888	0.885732	0.881255	0.977046	1.0017	0.863944	0.989269	0.959326	0.904515	0.885652	0.874374	0.871635	0.858473	0.839464	0.830424	0.796689	0.765484	0.720306	0.678731
PF0477736	0.49	0.967752	1.01889	1.03728	1.01503	0.955237	0.874227	0.944741	0.800442	0.819367	0.918937	0.90029	0.960212	0.958236	0.932807	0.90906	0.887084	0.888971	0.891086	0.991329	1.00829	1.03757	0.989213	0.903591	0.850763	0.812708	0.759839
Quizartinib	4.2	0.986279	1.01144	0.995698	0.940963	0.934959	0.973021	0.972841	0.958098	1.00024	1.01315	0.991429	1.02899	0.952109	0.907059	0.907312	0.893736	0.883806	0.899589	0.914254	0.92449	0.94208	0.913152	0.891142	0.852531	0.822275	0.758156
Masatinib	540	0.941464	0.970248	0.874015	0.834556	0.817055	0.845071	0.830029	0.800596	0.829437	0.838305	0.856014	0.830055	0.747514	0.94517	0.98736	0.957992	0.958213	1.01195	1.02898	1.0375	1.04503	1.05145	1.05865	1.09561	1.02818	0.918948
CI-1040	17	0.980666	1.06924	1.02517	0.987154	0.977977	0.978192	0.97624	0.957534	0.948974	0.961038	0.936108	0.985329	0.945085	0.938331	0.939068	0.926368	0.925393	0.939692	0.954106	0.953112	0.904042	0.866152	0.825291	0.76721	0.731256	0.668333
XL388	10	0.895797	0.901863	0.917729	0.868048	0.846532	0.883174	0.85641	0.822683	0.859286	0.889662	0.903494	0.933663	0.913545	0.968979	0.938306	0.895641	0.891111	0.892419	0.90063	0.88554	0.862765	0.842666	0.831056	0.786884	0.759118	0.70607
PIK-75	6	0.990854	0.999629	0.977192	1.00016	0.979196	0.80026	0.779609	0.777652	0.776049	0.792595	0.801228	0.899816	0.803606	0.940807	0.925547	0.887233	0.889031	0.900039	0.9276	0.946622	0.949306	0.950107	0.932562	0.873495	0.798534	0.730409
PLX4032	31	1.11294	1.1087	1.06369	0.944804	0.924876	0.915772	0.905845	0.88151	0.87909	0.933755	0.924001	0.954337	0.888562	0.998495	0.985614	0.9407	0.989863	1.08604	1.1375	1.14508	1.1029	1.0768	1.06292	1.02182	0.96246	0.848495
GDC-046	13.3	1.06367	1.07534	1.06815	1.01726	0.98268	0.987993	0.973555	0.930849	0.925974	0.905852	0.978279	1.06377	1.07756	0.971352	0.954352	0.929856	0.921392	0.923442	0.936801	0.950179	0.925027	0.89875	0.888543	0.852049	0.823239	0.76844
Cabozantinib	14.3	0.968907	0.980512	0.987995	0.934832	0.931467	0.939667	0.916343	0.882782	0.958952	1.04683	1.01278	1.09256	1.11122	0.94122	0.915324	0.875923	0.86312	0.86812	0.889285	0.89926	0.856397	0.83846	0.825783	0.801207	0.771905	0.72477
Ponatinib	6	1.02218	1.04992	1.01607	0.968214	0.952985	0.955789	0.940414	0.904621	0.940685	0.938858	0.940082	0.978894	0.854586	0.973335	0.958045	0.925248	0.945358	0.929336	0.913412	0.879168	0.85541	0.848631	0.834226	0.808868	0.775814	0.72452
GCI1746	2	0.990918	1.01006	1.0353	0.966053	0.92553	0.957978	0.943149	0.945181	0.995785	1.04829	1.03807	1.06775	0.937937	0.915834	0.893385	0.872891	0.873243	0.88305	0.925585	0.905725	0.885443	0.870412	0.850971	0.812788	0.778277	0.694805
CX-4945	1	1.12655	1.12302	1.10701	0.973488	0.940927	0.935534	0.918372	0.897344	0.896536	0.890171	0.965398	1.08914	0.960333	0.965216	0.94423	0.898314	0.906018	0.913876	0.921515	0.922652	0.926066	0.924658	0.927757	0.912813	0.891931	0.849414
AMG-47a	10	0.922937	0.917342	0.968292	0.944805	0.878072	0.937194	0.958022	0.919844	0.948391	1.05273	1.02419	1.11527	0.879448	1.17714	1.15733	1.13646	1.13244	1.17089	1.20011	1.23342	1.22379	1.22723	1.22969	1.21091	1.19948	1.16523
Selumetinib	50	0.927797	0.966974	0.97419	0.913131	0.898112	0.896733	0.909858	0.944619	0.949221	0.94625	0.92726	0.984498	0.909044	1.07982	1.10203	1.08032	1.22108	1.32461	1.34838	1.34045	1.32827	1.32227	1.2788	1.2267	1.16971	1.03307
BX795	15	0.972112	0.967175	0.977837	0.926634	0.908006	0.908028	0.888398	0.860278	0.89495	0.920216	0.915202	0.938607	0.975096	1.02899	1.08315	1.13711	1.17314	1.19811	1.22042	1.21732	1.20054	1.20255	1.21205	1.20037	1.1956	1.13479
PIK-90	60	0.931218	0.873616	0.93884	0.912208	0.920825	0.93543	0.922287	0.879421	0.94475	0.919011	0.907216	0.943742	0.804331	1.21641	1.1977	1.19438	1.20004	1.20144	1.24864	1.24676	1.22727	1.22085	1.22228	1.22645	1.21062	1.16609
GSK429286A	190	1.03659	1.03956	1.02413	0.964499	0.919006	0.913643	0.896916	0.865576	0.925913	0.915356	0.900808	1.05559	0.981452	1.11562	1.28901	1.26247	1.24891	1.26952	1.29058	1.29777	1.30323	1.30083	1.30054	1.27967	1.25422	1.18589
Tivozanib	1	1.14883	1.13648	1.10723	1.0635	1.09502	1.09364	1.05333	1.0139	0.954205	0.932703	0.910009	0.93939	0.850816	1.18827	1.21976	1.16083	1.21921	1.26172	1.27533	1.2812	1.26249	1.26327	1.26553	1.24551	1.22384	1.18499
Dasatinib	1	1.02191	1.04503	1.02309	0.972161	0.951012	0.953294	0.937325	0.892836	0.947079	0.992783	0.985465	1.10558	0.876892	1.09926	1.06323	1.11821	1.17002	1.22095	1.21691	1.19387	1.17611	1.17925	1.18158	1.16975	1.14479	1.08669
Regorafenib	46	1.03016	1.04263	1.09281	1.04782	0.999277	1.03129	1.00442	0.990989	0.984169	0.98166	0.986851	1.03663	0.890948	1.15635	1.13403	1.09283	1.07491	1.10724	1.12377	1.17961	1.20143	1.1825	1.15538	1.10179	1.06009	0.984713
S-99	1	1.1122	1.11083	1.15498	1.15945	1.06543	1.05437	0.998622	0.861384	0.83742	0.863414	0.896783	0.999467	0.879771	1.03719	1.02369	1.00318	1.02731	1.0179	1.00701	0.991239	0.97177	0.955199	0.946843	0.9228	0.895637	0.841129
PD173955-Analog1	10	1.18811	1.13457	1.07526	0.943938	0.909972	0.913695	0.883392	0.842831	0.833222	0.859421	0.854341	0.901094	0.849389	1.12293	1.09686	1.07005	1.07457	1.06744	1.07304	1.06631	1.1043	1.04672	1.01937	0.986532	0.934409	0.877499
Gefitinib	30	1.01795	1.06492	1.0479	0.956148	0.92595	0.93375	0.908454	0.905645	0.92065	0.930827	0.938235	0.929066	0.847324	1.03443	1.00504	0.994877	1.03485	1.09753	1.11344	1.10929	1.08154	1.06896	1.05188	1.01499	0.971756	0.90826
Mubritinib	6	1.08165	1.07491	1.05649	1.02076	1.0054	1.03005	1.01859	0.955659	0.93661	0.915382	0.899302	0.929189	0.841029	1.23748	1.23666	1.2386	1.21902	1.2274	1.26005	1.3236	1.22317	1.19632	1.17992	1.07456	1.03478	0.96501
BMS-5	8	0.976956	0.999426	1.06573	1.12987	0.990878	0.992863	0.956339	0.900763	0.879277	0.885952	0.875987	0.982684	0.868431	1.01282	1.01784	0.996537	1.03381	1.05529	1.08896	1.07824	1.06608	1.07276	1.04175	1.01178	0.980704	0.923494
Crizotinib	24	0.995774	0.983509	0.992707	0.953737	0.948908	0.9433	0.935045	0.937287	0.932866	0.920028	0.909791	1.00108	0.849205	1.01135	1.03396	1.01974	1.03958	1.08089	1.07704	1.04441	1.02561	1.01045	0.992299	0.962478	0.934297	0.873029
GSK2606414	3.2	0.92698	0.922644	0.948015	0.899779	0.882054	0.894441	0.875213	0.827208	0.814682	0.806687	0.787147	0.811483	0.731471	1.06206	1.03292	0.99193	0.977503	0.9798	1.00743	1.06193	1.04837	1.04331	1.03613	1.01992	1.00109	0.972081
TGX221	50	0.999655	0.986731	0.993259	0.954097	0.955259	0.940927	0.921768	0.885492	0.882176	0.877997	0.924129	0.97198	0.927515	0.879962	0.870839	0.85953	0.917524	0.988819	1.03763	1.03722	1.01952	1.02424	1.02918	1.00645	0.983758	0.941131
BI-D1870	31	1.03473	1.03493	1.07703	1.02543	0.963621	0.973062	0.95964	0.842513	0.805351	0.792586	0.821171	0.845573	0.78689	0.954876	0.961384	0.973392	1.00462	0.998075	1.02128	1.03125	1.00974	1.0016	0.981259	0.946898	0.910201	0.84734
JNJ-38158471	50	0.989343	0.989805	0.966876	0.907008	0.84019	0.800478	0.777862	0.773022	0.758138	0.791294	0.859409	0.899828	0.853321	1.10933	1.09301	1.07634	1.09272	1.09731	1.11104	1.13011	1.16231	1.12453	1.11099	1.07384	1.0374	0.96899
CHIR-258	36	0.876104	0.874661	0.854048	0.869364	0.836834	0.85675	0.94597	0.905985	0.901118	0.899726	0.897195	0.879068	0.781893	1.07043	1.07896	1.10071	1.09743	1.10078	1.12527	1.11929	1.09221	1.08395	1.07856	1.01802	0.977799	0.916937
Sorafenib	90	1.23793	1.20188	1.1473	1.07424	1.03812	1.02376	0.998446	0.944156	0.962736	0.956262	0.939721	0.99927	0.922863	1.08762	1.09996	1.06733	1.07698	1.0736	1.11194	1.06771	1.03999	1.01216	1.01007	0.980079	0.942334	0.884087
CYC116	70	0.936524	0.927887	0.88846	0.836037	0.806702	0.847942	0.830829	0.830457	0.833064	0.852232	0.834983	1.00185	0.850779	1.08966	1.08312	1.03117	1.05391	1.10426	1.1263	1.16639	1.16676	1.11277	1.09184	1.03259	0.992965	0.915466
Alvocidib	40	1.04031	1.04726	1.05103	0.98979	0.98274	0.993293	0.988466	0.965053	0.995383	1.10085	1.07059	1.13145	1.02734	1.08999	1.06484	1.05487	1.0538	1.04653	1.06844	1.07255	1.12763	1.13826	1.18021	1.15552	1.09934	1.02155
Lapatinib	11	1.13647	1.13246	1.10441	1.03762	1.00969	1.01941	1.00622	0.968046	0.96739	0.957167	0.950628	1.04586	0.944533	1.06138	1.043	1.01252	1.00776	1.01895	1.02061	1.01721	0.999011	0.995379	1.0108	0.99829	0.978899	0.934499
LY2784544	3	1.12511	1.10672	1.07901	0.951676	0.952466	0.942017	0.921697	0.839092	0.807652	0.84309	0.887717	0.906823	0.834062	1.06506	1.09296	1.07759	1.07428	1.06601	1.07324	1.10446	1.09402	1.08395	1.06587	1.0251	0.977225	0.896595
RWJ-67657	200	1.01995	1.0451	0.983929	0.922076	1.01452	1.07873	1.11682	1.02958	1.06087	1.07716	1.0834	1.28702	1.01059	1.05782	1.03243	1.01799	1.01309	1.07526	1.08744	1.07861	1.07201	1.07728	1.08407	1.08062	1.03687	0.972368
PF04217903	5	1.00294	1.01118	1.01406	0.999935	0.985262	0.964432	0.914723	0.863874	0.874236	0.920633	0.900913	0.951847	0.895813	1.11922	1.07275	1.02646	1.01542	1.01596	1.0262	1.0278	1.01685	0.99514	0.981685	0.953209	0.914345	0.848573
AS-252424	33	0.911351	0.919958	0.942253	0.911973	0.916721	0.89915	0.881691	0.842641	0.853992	0.861299	0.854962	0.944881	0.968464	1.09772	1.0767	1.03014	1.03924	1.03022	1.04176	1.04568	1.03018	1.02915	1.03721	1.03859	1.04268	0.929747
YM201636 HCl	33	1.01511	1.00902	0.935153	0.940691	0.925538	0.958461	0.926274	0.887362	0.889929	0.878774	0.938352	0.979885	0.96687	1.018	0.998038	1.00036	1.03046	1.0359	1.04136	1.04277	1.03489	1.03759	1.09688	0.997722	0.949713	0.87714
SAR131675	235	1.06684	1.10541	1.07381	1.02214	0.996772	1.01632	0.995153	1.07612	1.19327	1.14684	1.14689	1.12387	0.996418	1.04807	1.00827	0.970433	0.957528	0.958283	0.967172	0.965833	0.986666	0.964036	0.951851	0.91738	0.885538	0.83321
E7080 (Lenvatinib)	5.2	0.9466	0.933582	0.907819	0.863591	0.897723	0.934282	0.991893	0.980335	0.962601	1.02074	1.00603	1.02919	0.904491	1.12728	1.12014	1.09157	1.13665	1.15422	1.14413	1.09939	1.06516	1.04877	1.04022	1.00981	0.977125	0.915161
SU-6668 (Orantinib)	8	0.974639	0.973859	0.927951	0.850334	0.834521	0.836267	0.836466	0.797332	0.803774	0.852085	0.818466	0.812819	0.712297	1.11067	1.09817	1.05236	1.07131	1.08106	1.08547	1.0847	1.08346	1.0918	1.07005	1.04445	1.01138	0.914438
SNS-314	31	1.20692	1.2019	1.15704	1.11209	1.10976	1.11388	1.12535	1.17279	1.18665	1.24627	1.21251	1.24043	1.07247	1.11836	1.10899	1.09791	1.13416	1.19272	1.28471	1.2817	1.27854	1.27394	1.27196	1.25778	1.23743	1.14832
AT-7519 HCl	210	0.898809	0.893146	0.938793	0.868563	0.866868	0.898789	0.951518	0.898906	0.915518	0.912494	0.944645	1.07288	0.949586	1.10489	1.07801	1.04674	1.07056	1.08128	1.08849	1.07956	1.0654	1.06908	1.07775	1.08194	1.06674	1.01667
PF-562271	1.5	0.911456	0.917465	0.890985	0.828184	0.813958	0.856226	0.859458	0.903448	0.993619	0.933653	0.868977	0.879018	0.784787	1.12156	1.07991	1.0327	1.03319	1.02813	1.02902	1.02875	1.00958	1.00843	1.00755	0.987339	0.963554	0.970584
Momelotinib	20	1.0056	1.02521	0.999105	0.944733	0.930907	0.94368	0.939067	0.919636	0.942767	0.940104	0.990428	1.0009	0.834555	0.995131	0.997189	0.995936	1.00637	1.02114	1.03119	1.02871	1.02296	1.03366	1.0019	0.971334	0.938385	0.864033
SB202190	100	0.91232	0.907584	0.914819	0.867491	0.872921	0.911766	0.918752	0.870795	0.871845	0.87599	0.883078	0.968242	0.906177	1.10783	1.08148	1.03757	1.05092	1.0466	1.0455	1.04008	1.02601	1.02563	1.04018	0.989606	0.94928	0.866231
Foretinib	1	0.871496	0.861859	0.830601	0.79611	0.778228	0.778047	0.761037	0.72952	0.742918	0.878059	0.962702	0.907788	0.842264	0.962146	0.932479	0.969044	0.983643	0.995974	1.01711	0.99003	0.946504	0.909919	0.89539	0.857961	0.823291	0.767832
BKM120	2	1.11046	1.07499	1.02672	0.975902	0.632326	0.759817	0.760474	0.884095	0.906532	0.880655	0.900857	0.94278	0.789363	1.06022	1.04201	1.00287	0.997446	0.987628	1.00266	0.999312	0.986405	0.992496	0.981941	0.954925	0.921563	0.866624
SMI-4a	17	1.20359	1.12132	0.895581	0.873308	0.810251	0.8158	0.778107	0.729565	0.736363	0.722185	0.730782	0.763892	0.679483	1.09426	1.08179	1.06049	1.04378	1.04746	1.05612	1.04991	1.03577	1.03517	1.04065	1.02488	1.00332	0.964933
R406	41	1.20359	1.14886	1.18364	0.886313	0.838823	0.833311	0.793762	0.765567	0.750498	0.727099	0.717068	0.726311	0.699578	1.07636	1.04565	1.00532	0.993431	0.994471	0.999067	0.996694	0.98249	0.978052	0.979973	0.964263	0.939783	0.898124
Pazopanib	146	0.962176	1.01719	1.112	0.980783	0.996942	1.10325	1.11051	1.1361	1.18579	1.1726	1.13589	1.13851	1.02801	0.929725	0.914446	0.881885	0.902906	0.932353	0.956792	0.953775	0.942701	0.954036	0.97053	0.948003	0.899359	0.841289
Intedanib	34	1.29292	1.24765	1.11208	1.04645	0.993923	0.919257	0.910786	0.872081	0.829815	0.825328	0.76762	0.782508	0.701938	0.946937	0.977196	0.956172	0.956174	0.965447	0.973393	0.969093	0.960158	0.959308	0.954451	0.937536	0.932771	0.890078
Sunitinib malate	80	1.41781	1.35236	1.25951	1.13448	0.936361	0.878499	0.85719	0.880462	0.863049	0.867811	0.849375	0.862703	0.790506	0.988394	0.957396	0.926457	0.978455	1.00444	1.02061	1.02045	1.01131	1.04614	1.01807	0.987134	0.953224	0.88371
Tozasertib	70	1.16976	1.11534	1.0217	0.936371	0.915994	0.916205	0.893422	0.853375	0.83987	0.82728	0.814039	0.835235	0.763442	1.03619	1.03664	1.00837	1.04664	1.12628	1.16634	1.20838	1.20497	1.24482	1.23216	1.17713	1.12136	1.04709
Palbociclib Isethionate	16	1.24296	1.24604	1.26383	1.26284	1.10674	1.08835	1.05279	1.00768	0.995646	0.982021	0.95755	0.986799	0.88903	0.966915	0.974737	0.983671	0.976848	0.998299	0.986364	0.967593	0.936829	0.921282	0.907524	0.867355	0.841976	0.792243
Brivanib	25	1.14666	1.13974	1.10807	1.104	0.99812	0.989112	0.969702	0.931104	0.913012	0.874075	0.825034	0.871484	0.789534	1.01226	0.984292	0.95757	0.964709	0.987962	1.00244	1.02153	0.972083	0.95251	0.922833	0.899368	0.86259	0.81228
TG101348	3	1.07652	1.10762	1.05899	1.00219	1.00839	1.03841	1.0446	0.980705	0.968611	0.947503	0.921044	0.948234	0.861096	0.937981	0.950054	0.927419	0.936301	0.960179	1.01527	0.975281	0.939371	0.91569	0.891943	0.863749	0.831664	0.774647
SD169	4	1.07941	1.04296	1.0016	0.910872	0.881198	0.871226	0.844485	0.82342	0.826573	0.862614	0.803229	0.788634	0.703303	0.9211	0.910291	0.880435	0.879068	0.882592	0.895625	0.910314	0.957705	0.913457	0.883691	0.839978	0.814147	0.761879
MPI0479605 HCl	35	1.09706	1.09312	1.11178	1.03485	0.961575	0.952425	0.950129	0.930838	0.916327	0.872022	0.859828	0.886265	0.798821	0.965538	0.951808	0.950444	0.978024	1.01994	1.03038	1.03081	1.00441	0.983954	0.969536	0.926373	0.880877	0.826567
GDC-0032	10	0.962088	1.01568	1.0162	0.941107	0.928689	0.93202	0.942537	0.914772	0.902898	0.914138	0.890834	0.8943	0.811139	1.07108	1.03307	1.00412	0.956943	0.941777	0.931021	0.916266	0.879728	0.855833	0.847308	0.81744	0.781075	0.715709
Bisindoylmaleimide X HCl	15	1.08712	1.07865	1.10535	1.02736	0.918791	0.942428	0.916739	0.887702	0.868201	0.880569	0.862012	0.897108	0.819607	0.909603	0.920804	0.913337	0.916052	0.927948	0.939841	0.944525	0.931512	0.93868	0.939634	0.921719	0.878181	0.822604
AMG-Tie2-1	1	1.15983	1.08445	1.18602	1.13014	1.12547	0.985429	0.932423	0.879045	0.874592	0.861086	0.829206	0.836396	0.750281	1.14632	1.10124	1.05072	1.04794	1.04946	1.031	1.00773	0.972717	0.953065	0.92073	0.887341	0.850401	0.790813
Amuvatinib	81	1.28744	1.21765	1.14311	1.08213	1.00298	1.00063	0.982582	0.93024	0.882822	0.868643	0.859213	0.860173	0.763067	0.948488	0.91931	0.91371	0.951823	0.963274	0.976271	1.00651	0.974479	0.952466	0.93054	0.902414	0.866451	0.808598
Linifanib	66	1.15822	1.14594	1.10072	1.04699	1.00206	0.976278	0.961704	0.929301	0.923346	0.964953	0.956464	1.00469	0.879063	1.04222	1.01518	0.975883	0.967246	0.968055	0.992569	1.00749	0.938719	0.919181	0.879287	0.844575	0.812018	0.761853
Tandutinib	100	1.10878	1.09283	1.05782	1.00495	1.00708	0.985558	0.944169	0.906555	0.888663	0.87141	0.84254	0.859445	0.760273	0.925957	0.927031	0.908503	0.909429	0.944975	0.961616	0.979051	0.961128	0.958984	0.940049	0.911057	0.855147	0.793969
GSK269962A	4	1.0531	1.0435	0.993851	0.981728	0.978493	0.983932	0.971473	0.975639	0.932189	0.939135	0.939733	0.942295	0.891901	1.03432	1.01259	0.990621	0.97816	1.01269	1.03933	1.04574	1.04035	1.05312	1.03363	0.98204	0.929374	0.860985
Menadione	20000	1.11022	1.11021	1.05263	1.02839	1.02634	0.969683	0.950699	0.982757	0.919347	0.90337	0.917888	0.910168	0.893039	1.02955	1.00025	0.970621	0.915588	0.902039	0.883112	0.863071	0.833321	0.828366	0.806598	0.78504	0.728753	0.661345
Lenvatinib	5.2	0.825389	0.828667	0.847597	0.89849	0.897119	0.906759	0.925074	0.916016	0.85539	0.85858	0.850052	1.03097	0.968907	0.900097	0.853432	0.891399	0.93154	1.0196	1.06506	1.05693	1.04166	1.01085	0.977835	0.95018	0.912759	0.814785
Quercetin	5400	0.800805	0.841606	0.822303	0.812842	0.899752	0.889878	0.89244	0.891086	0.840955	0.834689	0.890374	0.938355	0.915503	0.867716	0.841773	0.950855	1.16901	1.21749	1.26234	1.28911	1.25282	1.19834	1.15052	1.06525	0.988743	0.917965
Phenformin hydrochloride	10000	0.964816	0.921926	0.817133	0.745366	0.797634	0.869677	0.852949	0.879701	0.852751	0.833017	0.831445	0.82563	0.803109	0.880644	0.971396	0.945474	1.00804	1.03702	1.07697	1.05114	0.997126	0.97611	0.960006	0.931469	0.902584	0.840437
Crizotinib	24	0.9338	0.856435	0.814543	0.772665	0.811561	0.811246	0.850998	0.858892	0.846595	0.833807	0.893772	0.854626	0.831809	0.774361	0.830819	0.976707	0.980761	0.981849	1.00517	1.03459	1.00601	0.991855	0.945017	0.866208	0.82384	0.755195
KN-93	300	0.815251	0.959752	0.934385	0.936662	1.04173	0.925218	0.909071	0.903125	0.836196	0.769655	0.74988	0.738519	0.720912	0.875281	0.875395	0.883496	0.955019	0.990064	1.05659	1.05479	1.07333	1.06531	1.05619	0.967498	0.927439	0.855877
HTH-01-015	100	0.793046	0.799819	0.769821	0.758843	0.751251	0.744609	0.747826	0.802665	0.744835	0.738719	0.76884	0.810513	0.879445	0.854465	0.798531	0.740918	0.758752	0.917491	0.943271	0.982392	0.982094	0.999233	1.02685	1.02089	1.02893	0.980827
XL-147	36	0.85036	0.838343	0.78272	0.772208	0.825279	0.845571	0.79349	0.786294	0.683722	0.674123	0.670243	0.671295	0.666227	0.905259	0.900556	0.935463	1.10581	1.1202	1.22056	1.172	1.13903	1.1271	1.07332	1.02233	0.971932	0.897493
Danusertib	79	0.845743	0.850009	0.789852	0.780016	0.858113	0.903589	0.91697	0.924442	0.90908	0.843105	0.831	0.82275	0.801874	0.859037	0.845358	0.825491	0.813131	0.830795	0.839238	0.891845	0.991457	1.0964	1.06024	1.01912	0.907161	0.852074
GSK-2636771	20	1.0232	0.703621	0.738907	0.791982	0.846793	0.938048	0.966131	0.940336	0.802203	0.781863	0.780429	0.74362	0.709011	0.908924	0.877568	0.883436	1.05521	1.10701	1.22496	1.09007	1.04062	0.987306	0.971805	0.93912	0.909546	0.848919
DCC-2618	90	0.825839	0.822427	0.801849	0.796998	0.839468	0.834876	0.827726	0.83989	0.78701	0.782053	0.789311	0.813329	0.828294	0.921855	0.898365	0.937218	0.956477	1.07822	1.15258	1.11124	1.06402	1.02952	1.00369	0.95326	0.935946	0.874495
KX2-391	60	1.00851	0.957334	1.0206	1.05787	1.0531	1.03897	1.05164	1.07007	1.03487	1.02634	1.04199	1.15485	1.0917	0.822594	0.849862	0.84125	0.851599	0.876721	0.881461	0.879273	0.859731	0.866225	0.875532	0.865154	0.86317	0.820284
Temsirolimus	90	0.893663	0.926343	0.890946	0.893591	0.882671	0.893496	0.913092	0.974697	0.89613	0.813664	0.804554	0.799452	0.755499	0.906919	0.875696	0.841804	0.832238	0.828856	0.832332	0.834752	0.825585	0.829431	0.832698	0.846317	0.805033	0.750156
SGX-523	4	0.899614	0.935975	0.900125	0.890053	0.920951	0.915629	0.922339	1.20492	1.07293	0.859774	0.860152	0.82766	0.795916	0.843571	1.09201	1.04346	1.04199	1.03831	1.0487	1.0889	1.01	0.995783	0.969966	0.940494	0.907652	0.854471
CNX-774	1	0.930094	0.945334	0.912041	0.914729	0.933724	0.970741	1.02209	0.983029	0.885322	0.85808	0.855321	0.846477	0.827664	0.813912	0.893814	0.93674	0.926052	0.941411	0.938664	0.972761	0.951306	0.946416	0.953281	0.955585	0.924657	0.866764
Pexidartinib	160	0.893122	0.906387	0.867483	0.876362	0.888402	0.896572	0.914001	0.925018	0.84363	0.826708	0.829703	0.815547	0.795389	0.756267	0.758255	0.817493	0.837958	0.904328	0.920912	0.915463	0.906865	0.926866	0.97133	0.898542	0.848884	0.772302
KN-62	160	0.965372	1.01652	0.927431	0.902196	0.892693	0.884227	0.871641	0.82794	0.768131	0.753583	0.747329	0.732211	0.723685	0.790662	0.76818	0.861322	0.896573	0.996747	1.0426	1.09082	1.07952	1.07866	1.08322	1.06549	1.04991	1.00006
TCS PIM-1 1	50	0.86927	0.863969	0.854684	0.841601	0.84071	0.848919	0.849728	0.858205	0.80584	0.81081	0.84573	0.846957	0.840397	0.775646	0.862303	1.00702	1.01994	1.08764	1.11252	1.11191	1.05302	1.04346	1.01204	0.97698	0.92671	0.861207
AZD-9291	500	0.930919	0.908247	0.863487	0.900493	1.32201	1.31816	1.31923	1.34024	1.33571	1.31764	1.36694	1.30564	0.964052	0.832051	0.818725	0.812981	0.943829	1.05989	1.12772	1.11806	1.08627	1.05619	1.02554	0.990581	0.937616	0.87824
Decernotinib (VX-509)	170	0.93776	0.967301	0.940192	0.929478	0.952797	0.972088	1.00708	1.00603	0.977847	0.944382	0.964304	1.03587	0.861352	1.04221	1.03004	1.0376	1.15582	1.15009	1.18453	1.09532	1.01605	1.01538	0.955363	0.916497	0.859286	0.806901
Fasudil (HA-1077) hydrochloride	1600	1.04569	1.06476	1.0286	1.05576	1.33567	1.30667	1.54769	1.57753	1.49564	1.47077	1.44733	1.43729	1.33305	1.03809	1.12663	1.13805	1.14618	1.17639	1.19102	1.20286	1.13517	1.10503	1.05759	1.01367	0.966979	0.885207
AP26113	0.62	0.93415	0.934067	0.924007	0.925913	0.954158	0.961005	0.954685	0.954674	0.905291	0.906235	0.913223	0.976352	0.938723	0.807401	0.791522	0.775938	0.76318	0.817325	0.872467	0.862583	0.828566	0.869285	0.880372	0.868828	0.860344	0.823265
LJH685	6	0.868543	0.894271	0.83396	0.876396	0.906681	0.967814	1.00419	0.985968	0.921967	0.907949	0.890991	0.882381	0.860071	0.888267	0.910054	0.957031	0.983567	0.997153	1.01547	1.04928	0.978578	0.953908	0.929994	0.900261	0.848784	0.782632
T5601640	10000	0.972174	1.03514	0.989041	0.975071	1.04455	1.08124	1.10578	1.04054	0.958777	0.941772	0.934546	0.914999	0.865699	0.834592	0.832977	0.925243	1.03421	1.12117	1.10574	1.08166	1.04135	1.01856	1.00373	0.964069	0.932881	0.853853
Pelitinib	38.5	1.11836	1.14151	1.07561	1.0055	0.963289	0.925574	0.905697	0.931079	0.86609	0.89911	0.902198	0.898564	0.887108	0.855314	0.831676	0.802722	0.801609	0.795838	0.797152	0.79123	0.776286	0.770572	0.766921	0.748759	0.729684	0.692079
BI 2536	0.83	0.967463	0.969218	0.936955	0.915883	0.91437	0.963905	0.962008	0.924985	0.818859	0.798844	0.818001	0.79982	0.745624	0.906349	0.894528	0.901971	1.0269	1.11477	1.14178	1.14563	1.12504	1.08603	1.04867	0.995409	0.942675	0.877491
TSU-68	8	1.01331	1.00562	1.01933	0.986217	0.985779	0.976445	0.979241	0.990056	0.9397	1.04387	0.881667	0.86865	0.83685	0.898161	0.921952	1.01177	1.03536	1.04297	1.07999	1.09317	1.0281	1.01215	0.990764	0.961433	0.922252	0.835949
LY2835219	10	0.94799	0.959496	1.00172	1.07644	1.05673	1.04202	1.03955	1.06129	1.01404	1.06074	1.02868	0.971211	0.938936	0.989655	0.963523	0.952882	0.985348	1.19138	1.21629	1.25329	1.21558	1.16874	1.13149	1.07977	1.02909	0.923382
BIBF 1120	59	0.921118	0.900653	0.888459	0.883925	0.878849	0.905421	0.920452	0.912544	0.888082	0.859657	0.86015	0.828307	0.78838	0.843864	0.858167	0.837181	0.910149	1.01541	1.06265	1.02028	0.95891	0.938336	0.927578	0.884591	0.852898	0.780183
VE822	19	1.00129	0.997541	0.926125	0.924324	0.961383	0.992504	0.983653	1.11976	1.07573	1.03246	0.949391	0.917619	0.886704	0.858467	0.932836	0.92915	0.998702	1.0735	1.05704	1.03689	1.01407	0.975886	0.964964	0.936958	0.903431	0.838288
WH-4-023	6	0.99007	1.01622	1.01239	1.01766	1.04783	1.07242	1.07575	1.25635	1.05788	1.04142	1.07757	0.993646	0.986804	0.793251	0.814775	0.794303	0.839904	0.880338	0.915206	0.960421	0.954245	0.96633	0.9942	1.04266	1.01996	0.900121
LY2090314	1.5	0.891106	0.939734	0.891514	0.951144	0.932675	0.936463	0.937328	0.956322	0.896126	0.878006	0.892389	0.916282	0.855502	0.828959	0.821	0.805599	0.812932	0.827878	0.893319	0.903831	0.896959	0.905908	0.915128	0.899623	0.878679	0.838781
LY2584702 tosylate	4	1.00721	0.981993	0.950185	0.94136	1.00491	1.03161	1.20554	1.44615	1.23435	1.15273	1.14563	0.921845	0.866019	0.899516	0.899377	0.916862	0.970032	0.961137	1.00577	1.00733	1.00488	1.03616	1.06394	1.03822	0.977576	0.886301
ZM 306416	0.33	1.01989	1.02407	1.00415	0.98623	0.974201	0.971678	0.981683	0.982242	1.11745	0.911542	0.882083	0.861315	0.805276	0.80201	0.82468	0.808933	0.803628	0.857348	0.890635	0.934585	0.977835	0.991014	1.04879	1.04325	1.02371	0.983296
CHMFL-BMX-078	11	1.01272	1.01076	0.981066	0.979134	0.972611	0.940303	0.939703	0.943257	0.898851	0.900206	0.897157	0.904109	0.881366	0.805885	0.813674	0.808691	0.883617	1.05648	1.12006	1.20669	1.12557	1.08992	1.05285	0.995332	0.944061	0.862216
Tozasertib	0.6	1.01037	1.04589	0.98963	0.974403	0.976117	1.00471	0.995425	0.998168	0.952453	0.932729	0.883769	0.823251	0.83142	0.82195	0.825529	0.887098	0.896432	0.951834	0.980604	1.03794	0.984858	0.954634	0.927892	0.897168	0.86907	0.809932
Canertinib (CI-1033)	9	0.978713	0.953012	0.903315	0.91306	0.895784	0.974703	0.968513	0.966723	0.913072	0.89822	0.894801	0.894741	0.878507	0.839454	0.824241	0.816873	0.899873	0.956817	0.963898	0.972475	0.984004	0.964574	0.92526	0.877995	0.841423	0.777995
Cediranib	5	1.09417	1.11424	1.06181	1.04134	1.04059	1.03077	1.04194	1.02821	0.969519	0.961428	0.976035	0.920903	0.87508	0.84687	0.837051	0.924343	1.00622	0.992505	0.979806	0.96307	0.937974	0.927238	0.916524	0.887001	0.855966	0.804502
Binimetinib (MEK162, ARRY-162, ARRY-4381)	12	1.01132	0.990015	0.984201	1.08702	1.10602	1.09099	1.02624	1.0056	0.931943	0.924999	0.927968	0.980927	1.00961	0.628459	0.636945	0.61701	0.629618	0.671595	0.687776	0.765397	0.887481	0.910834	0.911917	0.899657	0.911894	0.867635
AZD-5438	20	0.941263	0.942063	0.942096	1.0171	1.0643	1.13375	1.06788	1.02228	0.94399	0.924156	0.921034	0.913918	0.870325	0.876307	0.894545	0.982657	1.10615	1.13308	1.17692	1.09335	1.05697	1.02393	0.99001	0.879654	0.861484	0.828534
PP121	60	0.857759	0.896157	0.866019	0.875701	0.873061	0.876136	0.87134	0.87377	0.839844	0.848746	0.884673	0.905684	0.855323	0.713359	0.697669	0.674898	0.709213	0.751541	0.763879	0.789713	0.785002	0.795536	0.802671	0.795425	0.780119	0.757158
CID755673	182	0.934073	0.953631	0.937278	0.936282	0.951443	1.05989	1.05328	0.98509	0.901731	0.886396	0.869589	0.864561	0.811691	0.780412	0.857935	0.907316	0.963729	0.977977	0.979779	0.971135	0.958689	0.955174	0.953143	0.940686	0.921743	0.877474
AZD1208	20	1.09701	1.08124	1.05183	1.01077	1.09553	1.04343	0.945217	0.940813	0.889376	0.869329	0.85748	0.82999	0.785649	0.77271	0.755635	0.781766	0.861726	0.926364	0.936789	0.936842	0.939304	0.943016	0.938628	0.886053	0.851244	0.787264
LY2109761	300	1.13293	1.1017	1.03829	1.02839	1.03428	1.01977	1.08406	1.1193	0.99218	0.991513	0.983473	1.07386	1.00537	0.730279	0.75226	0.738785	0.734124	0.796251	0.800973	0.786452	0.85855	0.909018	0.92994	0.939235	0.962649	0.943212
PF-6260933	160	0.898786	0.873534	0.787745	0.841567	0.955379	0.947197	0.969733	1.01038	0.960759	0.956039	0.922075	0.92824	0.975553	0.822491	0.824216	0.791069	0.862252	0.964546	0.97395	0.984934	1.04206	0.960805	0.931253	0.894111	0.849885	0.819675
S-Ruxolitinib (INCB018424)	3.3	0.943203	0.883788	0.923802	0.994226	1.00423	1.0361	1.00656	1.00118	0.928069	0.906799	0.902905	0.904121	0.873575	0.877873	0.848547	0.839857	0.816475	0.916439	0.929052	0.925862	0.91171	0.91218	0.913224	0.909466	0.890454	0.864419
CGI1746	1.9	1.1264	1.0564	1.03503	0.98547	0.990804	1.02443	1.00341	0.994001	0.959303	0.940612	0.941268	0.939267	1.00088	0.694075	0.797591	0.777436	0.776646	0.863449	0.887791	0.94428	0.929326	0.92633	0.940195	0.928719	0.90649	0.85936
CC-292 (AVL-292)	0.5	1.1001	1.09615	1.05439	1.02548	1.01381	1.00783	0.992076	0.990643	0.939856	1.02033	1.01989	0.924767	0.958524	0.829688	0.809504	0.839758	0.867657	0.990923	1.10525	1.11072	1.10326	1.10188	1.1007	1.08235	1.07053	1.01819
Baricitinib	5.9	0.979113	0.954656	0.960723	0.95308	0.966906	1.0056	0.998787	1.04043	0.939803	0.919952	0.928608	0.929147	0.789836	0.82933	0.796785	0.760978	0.780543	0.881424	0.99154	1.00559	1.02702	1.0171	0.979903	0.952196	0.920157	0.865879
BMS-754807	1.8	0.968091	0.955907	0.915858	0.956602	0.946033	0.948782	0.926183	0.925508	0.866309	0.890895	0.938803	0.934529	0.929428	0.831513	0.801233	0.797153	0.865208	0.959143	0.977013	0.967867	0.954888	0.952588	0.950685	0.935019	0.917792	0.873233
AT9283	1.2	1.00554	1.0215	0.915529	0.889916	0.909532	0.942784	0.959782	0.952211	0.951697	0.94401	0.931389	0.925338	0.91133	0.740974	0.765622	0.784835	0.841907	0.885542	0.906679	0.921072	0.912645	0.916299	0.915933	0.903134	0.89191	0.88879
R788 (Fostamatinib) Disodium	41	0.904268	0.996775	0.953893	0.975693	0.966397	0.950186	0.959232	0.992136	0.969828	0.992427	0.983551	0.99285	0.951114	0.844337	0.855887	0.841315	0.866936	0.905691	0.905053	0.906838	0.896986	0.894356	0.899744	0.895419	0.878612	0.832594
DCC-2036 (Rebastinib)	4	0.979582	0.991229	0.972826	0.959805	0.946173	0.963915	0.941125	0.933743	0.87558	0.886405	0.880052	0.917393	0.83065	0.863592	0.854822	0.839749	0.856545	0.85919	0.881932	0.881751	0.872449	0.867651	0.865361	0.851987	0.829905	0.788402
AZD1152-HQPA	0.37	0.913993	0.937784	0.888051	0.889059	0.882902	0.912069	0.900225	0.902495	0.888302	0.882473	0.965284	1.01132	0.910671	0.872113	0.867337	0.866084	0.860049	0.871368	0.879893	0.884222	0.872756	0.873163	0.871164	0.853124	0.833616	0.808867
AZD4547	1.8	1.07355	1.04779	0.999648	0.949613	0.940761	0.928583	0.878415	0.875497	0.838088	0.86354	0.863964	0.869804	0.842402	0.789212	0.772912	0.785429	0.878577	0.923907	1.04284	1.04651	1.04447	1.05309	1.09575	1.07897	1.10251	1.06635
ASP 3026	3.5	1.12221	1.05108	0.99822	0.968265	0.951923	0.942876	0.942294	0.942097	0.885405	0.875496	0.889243	0.880699	0.844054	0.847511	0.830964	0.877388	0.867453	0.93158	0.954485	0.9608	0.97031	1.00859	1.07855	1.0146	0.967082	0.890199
SB-242235	1000	0.988445	0.967886	0.929391	0.785576	0.792804	0.920263	0.902629	0.936358	0.8969	0.878828	0.927278	0.939895	0.833784	0.659618	0.6386	0.642437	0.663911	0.692291	0.725754	0.798548	0.882012	0.920556	0.985942	0.972971	0.950972	0.91468
TAK-659 (Hydrochloride)	3.2	1.11937	1.10177	0.982886	0.92522	1.01556	1.16793	1.04449	1.03276	0.918102	0.890374	0.819832	0.778873	0.726471	0.889015	0.869038	0.847056	0.846651	0.878461	0.894051	0.889559	0.884318	0.883761	0.887907	0.871985	0.853047	0.811683
AZD-3463	0.75	1.10584	1.03589	0.928985	0.880586	0.891538	0.923404	0.967644	0.97562	0.945116	0.879344	0.877584	0.85138	0.806101	1.00691	0.976798	0.933774	0.91755	0.918437	0.920981	0.922798	0.92217	0.922873	0.920461	0.901915	0.882461	0.851438
BGJ398 (NVP-BGJ398)	1.4	0.899683	0.831145	0.793128	0.748158	0.757284	0.769122	0.799321	0.827953	0.815475	0.870144	0.957362	0.856308	0.722781	1.01287	1.07246	1.04596	1.05696	1.13805	1.16177	1.1163	1.06988	1.04843	1.03411	0.978428	0.946845	0.872293
IPI-145	50	1.03787	0.947172	0.751754	0.710741	0.759103	0.741102	0.726761	0.724185	0.681186	0.677477	0.702073	0.684571	0.685134	0.984571	0.96097	0.913396	0.899143	0.909099	0.916221	0.913812	0.899425	0.89601	0.895563	0.881087	0.869074	0.838343
CH5183284 (Debio-1347)	22	0.853228	0.847783	0.76389	0.786331	0.73893	0.772825	0.858355	0.952295	0.882218	0.870226	0.822658	0.799482	0.766087	1.00526	0.986285	0.949947	0.940379	0.938279	0.939725	0.930478	0.915063	0.915514	0.912769	0.897235	0.877739	0.834258
Ro 31-8220 Mesylate	26	0.912049	0.786694	0.798657	0.819127	0.758987	0.725592	0.86226	0.894228	0.949631	0.938236	0.919538	0.870664	0.843017	0.980302	0.943794	0.901124	0.88993	0.889251	0.914434	0.912467	0.899876	0.903196	0.900489	0.876207	0.857484	0.826397
PF-06463922	0.7	1.12449	0.999181	0.761654	0.78528	0.885702	0.99894	0.994902	1.01653	0.935447	0.892004	0.881877	0.88082	0.854037	1.06464	1.02472	0.976049	0.96833	0.968184	0.969347	0.961739	0.943273	0.938158	0.934597	0.918978	0.900266	0.879824
TWS119	30	1.01497	0.97807	0.808108	0.724365	0.806628	0.912922	1.00181	0.978605	0.911916	0.852734	0.846978	0.849904	0.789888	1.01935	1.01786	0.974937	0.958678	0.954331	0.954329	0.950743	0.937448	0.931037	0.928319	0.908525	0.886027	0.839317
Tivantinib (ARQ 197)	355	1.09583	1.05572	0.94167	0.875887	0.74204	0.62346	0.637866	0.775588	0.790792	1.01806	1.07264	1.21435	1.30051	1.01134	0.979918	0.950178	0.958351	0.952517	0.971686	0.965892	1.04476	1.06475	1.09847	1.18447	1.25181	1.2164
PKC-412 (Midostaurin)	50	1.21351	1.10696	1.03939	0.981787	1.00626	1.12865	1.13024	1.13994	1.03986	1.02893	1.04588	1.05058	0.89642	0.995883	1.00528	1.0106	1.16338	1.19943	1.23398	1.24842	1.26882	1.1347	1.1091	1.01242	0.837324	0.721509
Rigosertib (ON-01910)	9	0.881409	0.828772	0.811694	0.860809	0.862777	0.898717	0.949187	0.987554	0.977692	0.980264	0.980632	0.950767	0.878647	0.886057	0.856421	0.846525	0.855362	0.924869	0.930011	0.925204	0.910527	0.921271	0.92007	0.918176	0.940509	0.906357
Vatalanib (PTK787) dihydrochloride	37	1.05242	1.07862	0.96408	0.746366	0.854756	0.903014	1.00688	1.06582	0.994558	0.974163	0.996064	0.949959	0.869022	0.991029	0.963063	0.917046	0.899514	0.894488	0.896242	0.894754	0.881623	0.877306	0.879064	0.858892	0.837142	0.794897
Pacritinib (SB1518)	23	1.26447	1.22058	0.851701	0.791831	0.949675	0.995342	1.02114	1.07746	1.00116	0.984529	0.916497	0.866758	0.866246	0.850951	0.828571	0.810803	0.806079	0.824371	0.837446	0.853962	0.84379	0.862846	0.87558	0.869301	0.864263	0.822204
Azd6738	1	0.980517	0.967923	0.87466	0.755379	0.793482	0.936462	0.94708	0.966462	0.869166	0.810513	0.805949	0.772151	0.728462	1.07447	1.04002	0.994444	0.973833	0.96534	0.966253	0.959029	0.943672	0.939147	0.942293	0.921245	0.896576	0.851198
LEE011	300	0.887565	0.925747	0.888956	0.85759	0.836449	0.856435	0.874806	0.896935	0.845152	0.84904	0.865334	0.840264	0.814674	1.12102	1.08616	1.03968	1.05909	1.06524	1.08093	1.09097	1.08948	1.08723	1.0946	1.07704	1.05253	0.999834
DCA	20000	0.903852	0.889844	0.850125	0.731263	0.750508	0.80422	0.864474	0.888225	0.941875	0.887225	0.93488	1.00726	0.924662	1.00197	0.990687	0.95409	1.02128	1.05871	1.06689	1.07209	1.05989	1.05342	1.05061	1.0296	1.00518	0.952699
ZSTK474	37	0.963033	0.934862	0.836207	0.824543	0.832959	0.841346	0.838145	0.877226	0.832992	0.833667	0.808427	0.789192	0.743136	0.932262	0.899489	0.864203	0.856588	0.861528	0.873416	0.898613	0.909781	0.905596	0.90125	0.879967	0.857665	0.817703
Acalabrutinib	5	0.827168	0.796582	0.749121	0.746393	0.783367	0.775131	0.776801	0.791873	0.739439	0.730846	0.73776	0.797509	0.801681	1.19405	1.16188	1.12522	1.11918	1.11157	1.11044	1.10071	1.08146	1.07599	1.07807	1.05843	1.03449	0.9814
Picropodophyllin (PPP)	1	0.920935	0.941978	0.940188	0.928555	0.9147	0.897627	0.919884	0.994453	0.958591	0.986331	0.956491	0.934707	0.91578	1.1566	1.1111	1.0618	1.04702	1.03936	1.04427	1.04167	1.02595	1.02736	1.02273	0.985309	0.947159	0.880899
Entrectinib	1.6	1.06247	0.992406	0.910277	0.902052	0.9255	1.02187	1.01746	1.12089	1.10823	1.04337	0.989379	0.971226	0.885402	0.989132	0.988896	0.954073	0.959928	0.984623	0.991661	0.988939	1.01835	1.01526	1.0142	0.985997	0.967068	0.925527
S49076	50	1.02414	1.11344	1.02658	1.00348	1.04904	1.12369	1.15261	1.15638	1.05877	1.02005	0.988664	0.980685	0.975022	0.994744	0.989444	0.970534	0.996235	1.00227	1.01815	1.01472	1.00382	1.00656	1.00406	0.984043	0.960697	0.930501
Staurosporine	73	0.968334	0.979352	0.922246	0.849714	0.865954	0.89141	0.952256	0.932955	1.08576	1.39433	1.51161	1.67528	2.18816	1.09909	1.0803	1.03769	1.04652	1.03985	1.04537	1.03984	1.03323	1.03765	1.04231	1.01782	1.00771	0.95725
Volasertib (BI 6727)	1	0.899657	0.825672	0.770062	0.685847	0.684509	0.745748	0.78685	0.782247	0.769805	0.770673	0.73657	0.72848	0.693749	0.879313	0.885467	0.859007	0.863835	0.897939	0.942801	0.94183	0.928889	0.942922	0.969073	0.955314	0.93838	0.923912
Dovitinib	10	0.970105	0.961818	0.842925	0.81434	0.746372	0.811072	0.892597	0.895213	0.858256	0.852482	0.845374	0.839745	0.796662	1.02113	1.01268	0.971637	0.983083	0.98235	0.986631	0.988529	0.97769	0.973363	0.97163	0.963312	0.91066	0.849811
MLN2480	40	1.07044	0.952892	0.836566	0.865063	0.94152	1.02786	1.05115	1.12907	1.03435	0.999883	0.901407	0.866712	0.816084	1.16119	1.11845	1.07217	1.0581	1.05432	1.07486	1.09177	1.04219	1.00459	0.96049	0.927585	0.890723	0.83237
AZD8931 (Sapitinib)	4	1.03179	0.94282	0.753217	0.700681	0.762271	0.826048	0.818687	0.834909	0.787306	0.768828	0.792538	0.808068	0.814013	0.989965	0.969511	0.924739	0.907698	0.914495	0.918461	0.936083	0.924559	0.923936	0.923427	0.906246	0.899451	0.857374
OSI-906 (Linsitinib)	75	0.89443	0.901477	0.841778	0.809375	0.789907	0.834787	0.840496	0.894653	0.850339	0.837998	0.821595	0.786047	0.743243	0.873055	0.869226	0.856099	0.91511	0.919812	0.937649	0.93697	0.934224	0.934114	0.935974	0.917818	0.909003	0.868924
LY2603618	50	0.981929	0.918738	0.848175	0.739767	0.773481	0.890482	0.884618	0.974758	0.975453	0.909367	0.921819	0.840974	0.791528	1.06352	1.02422	0.984474	0.97256	0.969642	0.978655	0.977759	0.969989	0.977138	0.970373	0.955491	0.93775	0.890237
CC-223	16	1.15941	0.997595	0.815043	0.852897	0.901834	0.943391	1.01807	1.0697	1.01685	0.989919	0.990399	0.968215	0.946353	1.12689	1.16919	1.14024	1.05775	1.01432	1.00041	0.980481	0.956121	0.936897	0.918747	0.896844	0.86463	0.803752
AZD7762	5	1.04426	1.0613	0.865865	0.83045	0.910945	0.901211	0.902105	0.891356	0.830812	0.782156	0.760857	0.738872	0.717501	1.01486	0.977883	0.944286	0.960139	0.985211	0.991105	0.986529	0.978961	0.987427	0.992365	0.98299	0.989245	0.947824
ML281	14	1.31389	1.19858	1.0585	0.987497	0.94516	0.990969	1.06772	1.07056	0.989868	0.951135	0.962324	0.965927	0.933226	0.902501	0.895651	0.908712	0.969471	0.98244	0.992418	0.985145	0.9716	0.967972	0.966647	0.975915	0.956942	0.909771
H 89 dihydrochloride	48	0.968538	0.903012	0.774365	0.773417	0.77916	0.823025	0.879224	0.934847	0.913522	0.875591	0.863718	0.868512	0.813042	1.09486	1.07106	1.03092	1.02522	1.01807	1.03505	1.0307	1.01444	1.01771	1.02119	1.00103	0.979227	0.930883
Enzastaurin	6	1.17206	1.1963	0.826219	0.875177	0.965091	0.964542	1.00041	1.09096	0.985644	0.963869	0.947145	0.912803	0.866247	0.980617	0.94352	0.899392	0.884644	0.880078	0.88009	0.876334	0.865698	0.865845	0.872376	0.859122	0.845285	0.803631
AZD0156	26	0.78599	0.856975	0.858606	0.82077	0.814494	0.858758	0.991322	1.08669	1.07813	0.999746	0.987217	1.03134	0.879109	1.22964	1.02932	0.980638	0.970931	0.970259	0.996842	0.991927	0.985058	0.985859	0.991046	0.977605	0.957872	0.993982
SU6656	280	1.17345	1.17484	0.902265	0.977739	1.09344	1.32171	1.34651	1.48291	1.27155	1.15406	1.04696	1.04102	1.00068	0.970574	0.82086	0.791567	0.792239	0.793505	0.821286	0.82333	0.825269	0.84305	0.862217	0.86137	0.880892	0.843476
PIM1/2 Kinase Inhibitor VI	4800	1.03249	1.03529	0.916237	0.845313	0.76925	0.744827	0.730832	0.814449	0.813546	0.802384	0.83196	0.869396	0.864084	1.01544	0.851762	0.810573	0.796832	0.799818	0.814424	0.825619	0.839372	0.837058	0.848182	0.861322	0.842404	0.809658
