# Supplementary material for: YWHAG Deficiency Disrupts the EMT‐Associated Network to Induce Oxidative Cell Death and Prevent Metastasis
Source: Adv Sci (Weinh). 2023 Sep 27;10(31):2301714. doi: 10.1002/advs.202301714 (PMC10625110; doi:10.1002/advs.202301714)
Supplement: Supplementary file 3 — Supporting Information File 2 [file ADVS-10-2301714-s003.xlsx]

## Sheet: Sheet1
ITEM TO CHECK	IMPORTANCE	CHECKLIST	COMMENTS
EXPERIMENTAL DESIGN
Definition of experimental and control groups	E	Yes	The experimental and control groups of each qPCR experiment can be found in the respective figure legends.
Number within each group	E	Yes	The sample sizes (n≥3 for cell culture and animal experiments) can be found in the respective figure legends.
Assay carried out by core lab or investigator's lab?	D	Not included in the manuscript	Investigator lab
Acknowledgement of authors' contributions	D	Yes	Main text (Page 18; Lines 467-471).
SAMPLE
Description	E	Yes	The sample description of each qPCR experiment can be found in the respective figure legends.
Volume/mass of sample processed	D	Not included in the manuscript
Microdissection or macrodissection	E	Yes	For cell experiment, treated cells were harvested and immediately used for total RNA extraction without delay. For tumor xenografts, macrodissection was used.
Processing procedure	E	Yes	Main text (Page 17; Lines 452-455).
If frozen - how and how quickly?	E	Yes	Treated cells were harvested and immediately used for total RNA extraction without delay. Tumors were snap frozen in liquid nitrogen immediately post harvesting.
If fixed - with what, how quickly?	E	NA	Fixed samples were not used for qPCR.
Sample storage conditions and duration (especially for FFPE samples)	E	Yes	Frozen tumors were stored at -80 degree celcius. RNA extraction was performed within 3 months from harvesting.
NUCLEIC ACID EXTRACTION
Procedure and/or instrumentation	E	Yes	Supplementary information (Page 2, Lines 53-60).
Name of kit and details of any modifications	E	Yes	Supplementary information (Page 2, Lines 53-60).
Source of additional reagents used	D	NA
Details of DNase or RNAse treatment	E	Yes	Supplementary information (Page 2, Lines 53-60).
Contamination assessment (DNA or RNA)	E	Yes	Supplementary information (Page 2, Lines 53-60).
Nucleic acid quantification	E	Yes	Supplementary information (Page 2, Lines 53-60).
Instrument and method	E	Yes	Supplementary information (Page 2, Lines 53-60).
Purity (A260/A280)	D	Not included in the manuscript	The A260/A280 purity of all RNA samples is >1.8 and < 2.2.
Yield	D	Not included in the manuscript	The yield of all RNA samples is >15µg
RNA integrity method/instrument	E	Not included in the manuscript	QC of the total RNA was based on Nanodrop. The A260/A280 were >1.8 and < 2.2 and the yield should be > 1 µg. RNA integrity analysis using Bioanalyzer was not performed.
RIN/RQI or Cq of 3' and 5' transcripts	E	Not included in the manuscript	QC of the total RNA was based on Nanodrop. The A260/A280 were >1.8 and < 2.2 and the yield should be > 1 µg. RNA integrity analysis using Bioanalyzer was not performed.
Electrophoresis traces	D	Not included in the manuscript	Not performed.
Inhibition testing (Cq dilutions, spike or other)	E	Not included in the manuscript	Not performed.
REVERSE TRANSCRIPTION
Complete reaction conditions	E	Yes	Supplementary information (Page 2, Lines 53-60).
Amount of RNA and reaction volume	E	Yes	Supplementary information (Page 2, Lines 53-60).
Priming oligonucleotide (if using GSP) and concentration	E	NA	Oligo dT was used.
Reverse transcriptase and concentration	E	Yes	Supplementary information (Page 2, Lines 53-60).
Temperature and time	E	Yes	Supplementary information (Page 2, Lines 53-60).
Manufacturer of reagents and catalogue numbers	D	Yes	Supplementary information (Page 2, Lines 53-60).
Cqs with and without RT	D*	Not included in the manuscript	No RT controls were negative.
Storage conditions of cDNA	D	Not included in the manuscript	All cDNA samples were kept at -20 degree celcius.
qPCR TARGET INFORMATION
If multiplex, efficiency and LOD of each assay.	E	NA	No multiplex assay was performed.
Sequence accession number	E	Yes	Supplementary information, Table S5
Location of amplicon	D	Not included in the manuscript
Amplicon length	E	Yes	Supplementary information, Table S5
In silico specificity screen (BLAST, etc)	E	Not included in the manuscript	Primer specificity was checked using BLAST.
Pseudogenes, retropseudogenes or other homologs?	D	Not included in the manuscript
Sequence alignment	D	Not included in the manuscript
Secondary structure analysis of amplicon	D	Not included in the manuscript
Location of each primer by exon or intron (if applicable)	E	Not included in the manuscript	Primers were designed to target exons of the genes of interest.
What splice variants are targeted?	E	Not included in the manuscript	Primers were designed to target as many splice variants of a gene as possible.
qPCR OLIGONUCLEOTIDES
Primer sequences	E	Yes	Supplementary information, Table S5
RTPrimerDB Identification Number	D	NA
Probe sequences	D**	NA	No probe was used.
Location and identity of any modifications	E	NA	No nucleotide modification was conducted.
Manufacturer of oligonucleotides	D	Not included in the manuscript	The primers were synthesised by Integrated DNA Technologies, Inc. (Singapore).
Purification method	D	Not included in the manuscript	Standard desalting was performed.
qPCR PROTOCOL
Complete reaction conditions	E	Yes	Supplementary information (Page 2, Lines 53-60).
Reaction volume and amount of cDNA/DNA	E	Yes	Supplementary information (Page 2, Lines 53-60).
Primer, (probe), Mg++ and dNTP concentrations	E	Yes	Supplementary information (Page 2, Lines 53-60).
Polymerase identity and concentration	E	Yes	Supplementary information (Page 2, Lines 53-60).
Buffer/kit identity and manufacturer	E	Yes	Supplementary information (Page 2, Lines 53-60).
Exact chemical constitution of the buffer	D	Yes	Supplementary information (Page 2, Lines 53-60).
Additives (SYBR Green I, DMSO, etc.)	E	Yes	Supplementary information (Page 2, Lines 53-60).
Manufacturer of plates/tubes and catalog number	D	Not included in the manuscript	Biorad (catalog number: HSP9601)
Complete thermocycling parameters	E	Not included in the manuscript
Reaction setup (manual/robotic)	D	Not included in the manuscript
Manufacturer of qPCR instrument	E	Yes	Supplementary information (Page 2, Lines 53-60).
qPCR VALIDATION
Evidence of optimisation (from gradients)	D	Not included in the manuscript
Specificity (gel, sequence, melt, or digest)	E	Not included in the manuscript	Specificity of the amplicons were checked using the melting curve analysis.
For SYBR Green I, Cq of the NTC	E	Not included in the manuscript	Two NTC samples were tested for each gene on every assay. NTC results were negative.
Standard curves with slope and y-intercept	E	NA	Absolute quantification was not performed
PCR efficiency calculated from slope	E	NA	Absolute quantification was not performed
Confidence interval for PCR efficiency or standard error	D	NA	Absolute quantification was not performed
r2 of standard curve	E	NA	Absolute quantification was not performed
Linear dynamic range	E	NA	Absolute quantification was not performed
Cq variation at lower limit	E	NA	Absolute quantification was not performed
Confidence intervals throughout range	D	NA	Absolute quantification was not performed
Evidence for limit of detection	E	NA	Absolute quantification was not performed
If multiplex, efficiency and LOD of each assay.	E	NA	No multiplex assay was performed.
DATA ANALYSIS
qPCR analysis program (source, version)	E	Yes	Supplementary information (Page 2, Lines 53-60).
Cq method determination	E	Yes	Supplementary information (Page 2, Lines 53-60).
Outlier identification and disposition	E	NA	All data were included for analysis.
Results of NTCs	E	Not included in the manuscript	Two NTC samples were tested for each gene on every assay. NTC results were negative.
Justification of number and choice of reference genes	E	Yes	Based to our previous publications.
Description of normalisation method	E	Yes	Delta delta Cq method was used. The Cq values of genes of interest were normalized to the Cq values of reference genes (TBP and/or 18s) from the same samples to compute the Delta Cq values. Then, the Delta Cq values of treatment groups were normalized to the Delta Cq values of the control group to produce the Delta delta Cq values. 2^Delta delta Cq values gives rise to the fold change of the trea…
Number and concordance of biological replicates	D	Yes	The sample sizes (n≥3 for cell culture and animal experiments) can be found in the respective figure legends.
Number and stage (RT or qPCR) of technical replicates	E	Yes	At least three technical replicates was conducted for each sample.
Repeatability (intra-assay variation)	E	Not included in the manuscript	Cq values of the technical replicates from the same samples were within ±1 cycle from each other.
Reproducibility (inter-assay variation, %CV)	D	Not included in the manuscript	Not determined.
Power analysis	D	Yes	Power analysis was performed for animal experiments.
Statistical methods for result significance	E	Yes	The statistical analysis used can be found in the Methods (Page 17, Lines 459-461) and the respective figure legends.
Software (source, version)	E	Yes	Supplementary information (Page 2, Lines 53-60).
Cq or raw data submission using RDML	D	NA
Table 1. MIQE checklist for authors, reviewers and editors. All essential information (E) must be submitted with the manuscript. Desirable
information (D) should be submitted if available. If using primers obtained from RTPrimerDB, information on qPCR target, oligonucleotides,
protocols and validation is available from that source.
*: Assessing the absence of DNA using a no RT assay is essential when first extracting RNA. Once the sample has been validated as
RDNA-free, inclusion of a no-RT control is desirable, but no longer essential.
**: Disclosure of the probe sequence is highly desirable and strongly encouraged. However, since not all commercial pre-designed assay
vendors provide this information, it cannot be an essential requirement. Use of such assays is advised against.
